# Supplementary material for: Benzo[a]fluoren-11-one
Source: Acta Crystallogr Sect E Struct Rep Online. 2008 Jul 12;64(Pt 8):o1468. doi: 10.1107/S1600536808020989 (PMC2962100; doi:10.1107/S1600536808020989)
Supplement: Supplementary file 1 [file e-64-o1468-sup1.cif]

##############################################################################
###                                                                        ###
###        Electronic paper (Acta Crystallographica Section E)             ###
###                                                                        ###
##############################################################################
#                                                                            #
# This CIF contains the data in a paper accepted for publication in Acta     #
# Crystallographica Section E. It conforms to the requirements of Notes      #
# for Authors for Section E, and has been peer reviewed under the auspices   #
# of the IUCr Commission on Journals.                                        #
#                                                                            #
# Full details of the Crystallographic Information File format               #
# are given in the paper "The Crystallographic Information File (CIF):       #
# a New Standard Archive File for Crystallography" by S. R. Hall, F. H.      #
# Allen and I. D. Brown [Acta Cryst. (1991), A47, 655-685].                  #
#                                                                            #
# The current version of the core CIF dictionary is obtainable from          #
# ftp://ftp.iucr.org/pub/cif_core.dic. The current version number is 2.4.    #
#                                                                            #
# Software is freely available for graphical display of the structure(s) in  #
# this CIF.  For information consult the CIF home page http://www.iucr.org/  #
# cif/home.html                                                              #
#                                                                            #
# This file may be used for bona fide research purposes within the           #
# scientific community so long as proper attribution is given to the journal # 
# article from which it was obtained.                                        #
#                                                                            #
##############################################################################
                                             
data_I
_audit_creation_method     SHELXL-97
_chemical_name_systematic
;
Benzo[<i>a</i>]fluoren-11-one
;
_chemical_name_common     ?
_chemical_formula_moiety     'C17 H10 O'
_chemical_formula_sum     'C17 H10 O'
_chemical_formula_iupac     'C17 H10 O'
_chemical_formula_weight     230.25
_chemical_melting_point     ?
_symmetry_cell_setting     monoclinic
_symmetry_space_group_name_H-M     'P 21/c'
_symmetry_space_group_name_hall     '-P 2ybc'
loop_
    _symmetry_equiv_pos_as_xyz
    'x, y, z'
    '-x, y+1/2, -z+1/2'
    '-x, -y, -z'
    'x, -y-1/2, z-1/2'
_cell_length_a     9.3852(4)
_cell_length_b     7.1165(3)
_cell_length_c     16.8809(7)
_cell_angle_alpha     90.00
_cell_angle_beta     99.278(5)
_cell_angle_gamma     90.00
_cell_volume     1112.72(8)
_cell_formula_units_Z     4
_cell_measurement_reflns_used     1792
_cell_measurement_theta_min     2.6726
_cell_measurement_theta_max     32.5957
_cell_measurement_temperature     173(2)
_exptl_crystal_description     prism
_exptl_crystal_colour     red
_exptl_crystal_size_max     0.55
_exptl_crystal_size_mid     0.20
_exptl_crystal_size_min     0.20
_exptl_crystal_density_diffrn     1.374
_exptl_crystal_density_meas     ?
_exptl_crystal_density_method     'not measured'
_exptl_crystal_F_000     480
_exptl_absorpt_coefficient_mu     0.084
_exptl_absorpt_correction_type     empirical
_exptl_absorpt_process_details     '(CrysAlis RED; Oxford Diffraction, 2007)'
_exptl_absorpt_correction_T_min     0.9551
_exptl_absorpt_correction_T_max     0.9834
_exptl_special_details
;
Empirical absorption correction using spherical harmonics,
implemented in SCALE3 ABSPACK scaling algorithm.
CrysAlis RED (Oxford Diffraction, 2007)
;
_diffrn_ambient_temperature     173(2)
_diffrn_radiation_type     MoK\a
_diffrn_radiation_wavelength     0.71073
_diffrn_radiation_source     'fine-focus sealed tube'
_diffrn_radiation_monochromator     graphite
_diffrn_measurement_device_type     'Oxford Gemini S Ultra'
_diffrn_measurement_method     \w
_diffrn_detector_area_resol_mean     ?
_diffrn_reflns_number     4736
_diffrn_reflns_av_R_equivalents     0.0343
_diffrn_reflns_av_sigmaI/netI     0.0483
_diffrn_reflns_theta_min     3.61
_diffrn_reflns_theta_max     26.00
_diffrn_reflns_theta_full     26.00
_diffrn_measured_fraction_theta_max     0.974
_diffrn_measured_fraction_theta_full     0.974
_diffrn_reflns_limit_h_min     -11
_diffrn_reflns_limit_h_max     10
_diffrn_reflns_limit_k_min     -8
_diffrn_reflns_limit_k_max     8
_diffrn_reflns_limit_l_min     -20
_diffrn_reflns_limit_l_max     20
_diffrn_standards_number     0
_diffrn_standards_interval_count     0
_diffrn_standards_interval_time     0
_diffrn_standards_decay_%     0
_refine_special_details
;
Refinement of <i>F</i>^2^ against ALL reflections. The weighted <i>R</i>-factor
<i>wR</i> and goodness of fit <i>S</i> are based on <i>F</i>^2^, conventional
<i>R</i>-factors <i>R</i> are based on <i>F</i>, with <i>F</i> set to zero for
negative <i>F</i>^2^. The threshold expression of <i>F</i>^2^ >
\s(<i>F</i>^2^) is used only for calculating <i>R</i>-factors(gt) <i>etc</i>.
and is not relevant to the choice of reflections for refinement.
<i>R</i>-factors based on <i>F</i>^2^ are statistically about twice as large
as those based on <i>F</i>, and <i>R</i>- factors based on ALL data will be
even larger.
;
_reflns_number_total     2134
_reflns_number_gt     1433
_reflns_threshold_expression     >2\s
_refine_ls_structure_factor_coef     Fsqd
_refine_ls_matrix_type     full
_refine_ls_R_factor_all     0.0853
_refine_ls_R_factor_gt     0.0474
_refine_ls_wR_factor_gt     0.0851
_refine_ls_wR_factor_ref     0.0940
_refine_ls_goodness_of_fit_ref     1.011
_refine_ls_restrained_S_all     1.011
_refine_ls_number_reflns     2134
_refine_ls_number_parameters     163
_refine_ls_number_restraints     0
_refine_ls_hydrogen_treatment     constr
_refine_ls_weighting_scheme     calc
_refine_ls_weighting_details
                 'calc w=1/[\s^2^(Fo^2^)+(0.0409P)^2^] where P=(Fo^2^+2Fc^2^)/3'
_atom_sites_solution_hydrogens     geom
_atom_sites_solution_primary     direct
_atom_sites_solution_secondary     difmap
_refine_ls_shift/su_max     0.000
_refine_ls_shift/su_mean     0.000
_refine_diff_density_max     0.153
_refine_diff_density_min     -0.170
_refine_ls_extinction_method     none
_refine_ls_extinction_coef     ?
loop_
    _atom_type_symbol
    _atom_type_description
    _atom_type_scat_dispersion_real
    _atom_type_scat_dispersion_imag
    _atom_type_scat_source
    'C' 'C' 0.0033 0.0016
                         'International Tables Vol C Tables 4.2.6.8 and 6.1.1.4'
    'H' 'H' 0.0000 0.0000
                         'International Tables Vol C Tables 4.2.6.8 and 6.1.1.4'
    'O' 'O' 0.0106 0.0060
                         'International Tables Vol C Tables 4.2.6.8 and 6.1.1.4'
_computing_data_collection     'CrysAlis CCD (Oxford Diffraction, 2007)'
_computing_cell_refinement     'CrysAlis RED (Oxford Diffraction, 2007)'
_computing_data_reduction     'CrysAlis RED (Oxford Diffraction, 2007)'
_computing_structure_solution     'SHELXS97 (Sheldrick, 2008)'
_computing_structure_refinement     'SHELXL97 (Sheldrick, 2008)'
_computing_molecular_graphics     'ORTEP-3 (Farrugia, 1997)'
_computing_publication_material     'SHELXL97 (Sheldrick, 2008)'
loop_
    _atom_site_type_symbol
    _atom_site_label
    _atom_site_fract_x
    _atom_site_fract_y
    _atom_site_fract_z
    _atom_site_U_iso_or_equiv
    _atom_site_adp_type
    _atom_site_calc_flag
    _atom_site_refinement_flags
    _atom_site_occupancy
    _atom_site_disorder_assembly
    _atom_site_disorder_group
    O O1 0.20866(13) 0.18498(17) -0.07292(8) 0.0441(4) Uani d . 1 . .
    C C1 -0.02937(18) 0.4405(3) -0.16653(10) 0.0378(5) Uani d . 1 . .
    H H1A -0.0396 0.3189 -0.1900 0.045 Uiso calc R 1 . .
    C C2 -0.11989(19) 0.5866(3) -0.19725(11) 0.0438(5) Uani d . 1 . .
    H H2A -0.1930 0.5651 -0.2422 0.053 Uiso calc R 1 . .
    C C3 -0.10410(18) 0.7630(3) -0.16279(11) 0.0411(5) Uani d . 1 . .
    H H3A -0.1668 0.8614 -0.1846 0.049 Uiso calc R 1 . .
    C C4 0.00180(17) 0.7996(3) -0.09676(11) 0.0356(4) Uani d . 1 . .
    H H4A 0.0125 0.9214 -0.0735 0.043 Uiso calc R 1 . .
    C C5 0.26877(16) 0.7875(2) 0.05511(10) 0.0302(4) Uani d . 1 . .
    H H5A 0.2280 0.9100 0.0512 0.036 Uiso calc R 1 . .
    C C6 0.38358(17) 0.7465(2) 0.11267(10) 0.0333(4) Uani d . 1 . .
    H H6A 0.4220 0.8422 0.1492 0.040 Uiso calc R 1 . .
    C C7 0.56835(17) 0.5255(3) 0.17902(10) 0.0368(5) Uani d . 1 . .
    H H7A 0.6054 0.6201 0.2164 0.044 Uiso calc R 1 . .
    C C8 0.63221(18) 0.3530(3) 0.18308(11) 0.0395(5) Uani d . 1 . .
    H H8A 0.7138 0.3288 0.2229 0.047 Uiso calc R 1 . .
    C C9 0.57847(17) 0.2119(3) 0.12911(11) 0.0397(5) Uani d . 1 . .
    H H9A 0.6246 0.0927 0.1321 0.048 Uiso calc R 1 . .
    C C10 0.46019(17) 0.2432(3) 0.07188(11) 0.0346(4) Uani d . 1 . .
    H H10A 0.4238 0.1450 0.0361 0.041 Uiso calc R 1 . .
    C C11 0.18804(17) 0.3497(2) -0.05773(10) 0.0313(4) Uani d . 1 . .
    C C12 0.07505(15) 0.4757(2) -0.10158(9) 0.0291(4) Uani d . 1 . .
    C C13 0.09063(15) 0.6536(2) -0.06621(10) 0.0282(4) Uani d . 1 . .
    C C14 0.21217(16) 0.6458(2) 0.00190(9) 0.0272(4) Uani d . 1 . .
    C C15 0.27059(16) 0.4674(2) 0.00659(9) 0.0275(4) Uani d . 1 . .
    C C16 0.39179(16) 0.4204(2) 0.06560(9) 0.0278(4) Uani d . 1 . .
    C C17 0.44778(16) 0.5651(3) 0.11987(10) 0.0304(4) Uani d . 1 . .
loop_
    _atom_site_aniso_label
    _atom_site_aniso_U_11
    _atom_site_aniso_U_22
    _atom_site_aniso_U_33
    _atom_site_aniso_U_12
    _atom_site_aniso_U_13
    _atom_site_aniso_U_23
    O1 0.0524(8) 0.0301(8) 0.0491(8) -0.0072(6) 0.0059(6) -0.0097(7)
    C1 0.0367(9) 0.0464(12) 0.0317(9) -0.0128(9) 0.0093(8) -0.0059(10)
    C2 0.0361(10) 0.0628(15) 0.0302(9) -0.0109(10) -0.0011(8) 0.0009(11)
    C3 0.0332(9) 0.0504(13) 0.0389(10) 0.0002(9) 0.0032(9) 0.0091(11)
    C4 0.0329(9) 0.0376(10) 0.0369(10) -0.0036(8) 0.0076(8) 0.0004(9)
    C5 0.0322(8) 0.0281(9) 0.0315(9) -0.0046(8) 0.0090(8) -0.0040(9)
    C6 0.0380(9) 0.0355(10) 0.0271(9) -0.0106(8) 0.0072(8) -0.0086(9)
    C7 0.0354(9) 0.0485(12) 0.0271(9) -0.0076(9) 0.0070(8) -0.0004(10)
    C8 0.0317(9) 0.0562(14) 0.0297(10) -0.0007(9) 0.0021(8) 0.0106(10)
    C9 0.0378(10) 0.0390(11) 0.0445(11) 0.0035(9) 0.0130(9) 0.0117(10)
    C10 0.0354(9) 0.0340(11) 0.0366(10) -0.0079(8) 0.0128(8) 0.0000(9)
    C11 0.0331(9) 0.0311(10) 0.0319(9) -0.0098(8) 0.0113(8) -0.0029(9)
    C12 0.0288(8) 0.0343(10) 0.0257(9) -0.0069(8) 0.0092(8) -0.0011(9)
    C13 0.0244(8) 0.0370(11) 0.0245(8) -0.0073(8) 0.0078(7) -0.0012(9)
    C14 0.0256(8) 0.0316(10) 0.0260(9) -0.0074(7) 0.0087(7) -0.0007(9)
    C15 0.0294(8) 0.0276(9) 0.0277(9) -0.0080(8) 0.0111(7) -0.0011(9)
    C16 0.0261(8) 0.0320(10) 0.0272(9) -0.0047(7) 0.0095(7) 0.0041(9)
    C17 0.0282(9) 0.0385(11) 0.0258(9) -0.0061(8) 0.0083(8) 0.0015(9)
_geom_special_details
;
All e.s.d.'s (except the e.s.d. in the dihedral angle between two l.s. planes)
are estimated using the full covariance matrix. The cell e.s.d.'s are taken
into account individually in the estimation of e.s.d.'s in distances, angles
and torsion angles; correlations between e.s.d.'s in cell parameters are only
used when they are defined by crystal symmetry. An approximate (isotropic)
treatment of cell e.s.d.'s is used for estimating e.s.d.'s involving l.s.
planes.
;
loop_
    _geom_bond_atom_site_label_1
    _geom_bond_atom_site_label_2
    _geom_bond_site_symmetry_2
    _geom_bond_distance
    _geom_bond_publ_flag
    O1 C11 . 1.222(2) ?
    C1 C12 . 1.371(2) ?
    C1 C2 . 1.389(3) ?
    C1 H1A . 0.9500 ?
    C2 C3 . 1.381(3) ?
    C2 H2A . 0.9500 ?
    C3 C4 . 1.393(2) ?
    C3 H3A . 0.9500 ?
    C4 C13 . 1.380(2) ?
    C4 H4A . 0.9500 ?
    C5 C6 . 1.361(2) ?
    C5 C14 . 1.397(2) ?
    C5 H5A . 0.9500 ?
    C6 C17 . 1.421(2) ?
    C6 H6A . 0.9500 ?
    C7 C8 . 1.362(3) ?
    C7 C17 . 1.412(2) ?
    C7 H7A . 0.9500 ?
    C8 C9 . 1.395(3) ?
    C8 H8A . 0.9500 ?
    C9 C10 . 1.367(2) ?
    C9 H9A . 0.9500 ?
    C10 C16 . 1.411(2) ?
    C10 H10A . 0.9500 ?
    C11 C15 . 1.486(2) ?
    C11 C12 . 1.491(2) ?
    C12 C13 . 1.397(2) ?
    C13 C14 . 1.484(2) ?
    C14 C15 . 1.380(2) ?
    C15 C16 . 1.426(2) ?
    C16 C17 . 1.422(2) ?
loop_
    _geom_angle_atom_site_label_1
    _geom_angle_atom_site_label_2
    _geom_angle_atom_site_label_3
    _geom_angle_site_symmetry_1
    _geom_angle_site_symmetry_3
    _geom_angle
    _geom_angle_publ_flag
    C12 C1 C2 . . 118.49(18) ?
    C12 C1 H1A . . 120.8 ?
    C2 C1 H1A . . 120.8 ?
    C3 C2 C1 . . 120.36(17) ?
    C3 C2 H2A . . 119.8 ?
    C1 C2 H2A . . 119.8 ?
    C2 C3 C4 . . 121.42(18) ?
    C2 C3 H3A . . 119.3 ?
    C4 C3 H3A . . 119.3 ?
    C13 C4 C3 . . 117.91(17) ?
    C13 C4 H4A . . 121.0 ?
    C3 C4 H4A . . 121.0 ?
    C6 C5 C14 . . 118.63(16) ?
    C6 C5 H5A . . 120.7 ?
    C14 C5 H5A . . 120.7 ?
    C5 C6 C17 . . 122.13(16) ?
    C5 C6 H6A . . 118.9 ?
    C17 C6 H6A . . 118.9 ?
    C8 C7 C17 . . 120.77(17) ?
    C8 C7 H7A . . 119.6 ?
    C17 C7 H7A . . 119.6 ?
    C7 C8 C9 . . 120.38(16) ?
    C7 C8 H8A . . 119.8 ?
    C9 C8 H8A . . 119.8 ?
    C10 C9 C8 . . 120.77(17) ?
    C10 C9 H9A . . 119.6 ?
    C8 C9 H9A . . 119.6 ?
    C9 C10 C16 . . 120.40(17) ?
    C9 C10 H10A . . 119.8 ?
    C16 C10 H10A . . 119.8 ?
    O1 C11 C15 . . 127.75(16) ?
    O1 C11 C12 . . 126.62(16) ?
    C15 C11 C12 . . 105.62(14) ?
    C1 C12 C13 . . 121.30(16) ?
    C1 C12 C11 . . 130.30(16) ?
    C13 C12 C11 . . 108.39(13) ?
    C4 C13 C12 . . 120.51(15) ?
    C4 C13 C14 . . 131.32(16) ?
    C12 C13 C14 . . 108.15(15) ?
    C15 C14 C5 . . 121.40(15) ?
    C15 C14 C13 . . 109.10(15) ?
    C5 C14 C13 . . 129.49(16) ?
    C14 C15 C16 . . 121.37(15) ?
    C14 C15 C11 . . 108.72(14) ?
    C16 C15 C11 . . 129.91(15) ?
    C10 C16 C17 . . 118.86(15) ?
    C10 C16 C15 . . 124.34(15) ?
    C17 C16 C15 . . 116.79(15) ?
    C7 C17 C6 . . 121.51(16) ?
    C7 C17 C16 . . 118.79(16) ?
    C6 C17 C16 . . 119.69(14) ?
data_global
_journal_date_recd_electronic     2008-07-02
_journal_date_accepted     2008-07-07
_journal_name_full     'Acta Crystallographica, Section E'
_journal_year     2008
_journal_volume     64
_journal_issue      8
_journal_page_first     o1468
_journal_page_last     o1468
_journal_paper_category     QO
_journal_coeditor_code     DN2363
_publ_contact_author
;
      Huang, Rongbin
      Department of Chemistry
      Xiamen University
      Xiamen, 361005
      P. R. China
;
_publ_contact_author_email     rbhuang@xmu.edu.cn
_publ_contact_author_fax     '86-592-2183047'
_publ_contact_author_phone     '86-592-2185191'
_publ_section_title
;
Benzo[<i>a</i>]fluoren-11-one
;
loop_
    _publ_author_name
    _publ_author_footnote
    _publ_author_address
    'Sun, Di' .
;     Department of Chemistry
      Xiamen University
      Xiamen 361005
      People's Republic of China
;
    'Luo, Geng-Geng' .
;     Department of Chemistry
      Xiamen University
      Xiamen 361005
      People's Republic of China
;
    'Xie, Su-Yuan' .
;     Department of Chemistry
      Xiamen University
      Xiamen 361005
      People's Republic of China
;
    'Huang, Rong-Bin ' ?
;     Department of Chemistry
      Xiamen University
      Xiamen 361005
      People's Republic of China
;
    'Zheng, Lan-Sun ' .
;     State Key Laboratory for Physical Chemistry of Solid Surfaces
      Xiamen University
      Xiamen 361005
      People's Republic of China
;
