# Supplementary material for: Benzo[a]fluoren-11-one
Source: Acta Crystallogr Sect E Struct Rep Online. 2008 Jul 12;64(Pt 8):o1468. doi: 10.1107/S1600536808020989 (PMC2962100; doi:10.1107/S1600536808020989)
Supplement: Supplementary file 2 [file e-64-o1468-Isup2.hkl]

# 
# h,k,l, Fc-squared, Fo-squared, sigma(Fo-squared) and status flag 
# 
data_I
_shelx_title ' P in P2(1)/c' 
_shelx_refln_list_code          4 
_shelx_F_calc_maximum      246.88 
_exptl_crystal_F_000       480.00 
_reflns_d_resolution_high  0.8107 
 
loop_ 
 _symmetry_equiv_pos_as_xyz 
 'x, y, z' 
 '-x, y+1/2, -z+1/2' 
 '-x, -y, -z' 
 'x, -y-1/2, z-1/2' 
 
_cell_length_a     9.3852 
_cell_length_b     7.1165 
_cell_length_c    16.8809 
_cell_angle_alpha  90.000 
_cell_angle_beta   99.278 
_cell_angle_gamma  90.000 
 
_shelx_F_squared_multiplier     1.000 
 
loop_ 
 _refln_index_h 
 _refln_index_k 
 _refln_index_l 
 _refln_F_squared_calc 
 _refln_F_squared_meas 
 _refln_F_squared_sigma 
 _refln_observed_status 
   2   0   0      978.60      942.41      6.75 o 
   3   0   0      118.26      105.82      3.79 o 
   4   0   0       46.13       43.98      3.36 o 
   5   0   0     1615.32     1561.96     13.76 o 
   6   0   0     1441.24     1548.96     12.74 o 
   7   0   0        3.30        7.74      3.30 o 
   8   0   0        1.55        2.94      3.30 o 
   9   0   0       72.33       69.71      7.87 o 
  10   0   0      126.04      124.76     12.89 o 
  11   0   0      278.11      254.80     17.57 o 
   1   1   0       56.48       48.68      2.49 o 
   2   1   0     4098.26     3898.81     10.82 o 
   3   1   0      127.74      123.85      2.82 o 
   4   1   0      584.09      548.61      5.15 o 
   5   1   0       75.01       77.61      2.74 o 
   6   1   0      131.68      134.66      3.72 o 
   7   1   0      120.89      123.93      3.84 o 
   8   1   0      107.25      110.06      4.02 o 
   9   1   0       10.70       10.10      5.48 o 
  10   1   0        1.50        0.65      5.95 o 
  11   1   0       15.13       22.36      6.80 o 
   1   2   0       40.12       47.57      3.24 o 
   2   2   0      247.55      242.02      6.79 o 
   3   2   0      112.04      108.91      3.35 o 
   4   2   0        0.17        2.35      2.38 o 
   5   2   0      217.25      222.97      5.80 o 
   6   2   0       42.80       50.34      3.16 o 
   7   2   0       29.69       31.05      2.87 o 
   8   2   0       54.10       58.61      4.34 o 
   9   2   0       35.82       48.51      6.07 o 
  10   2   0       97.95      112.72      7.76 o 
  11   2   0       22.29       22.70      8.58 o 
   1   3   0      435.99      435.08      6.47 o 
   2   3   0      512.72      498.57      5.60 o 
   3   3   0        5.87        1.31      2.23 o 
   4   3   0        9.92       11.30      2.83 o 
   5   3   0      121.81      120.15      4.31 o 
   6   3   0        5.92        8.12      4.33 o 
   7   3   0      420.95      431.11      9.67 o 
   8   3   0      382.22      419.49     14.94 o 
   9   3   0       26.96       32.88      9.96 o 
  10   3   0       44.10       46.93      8.01 o 
   1   4   0      175.76      165.76      8.79 o 
   2   4   0      413.29      444.22      7.36 o 
   3   4   0       87.84       99.54      3.83 o 
   4   4   0       66.77       81.58      3.50 o 
   5   4   0      147.28      148.28      5.39 o 
   6   4   0      172.78      181.00     12.59 o 
   7   4   0      140.48      136.08      7.24 o 
   8   4   0        0.93        3.51      8.20 o 
   9   4   0       13.44       19.25      7.03 o 
  10   4   0       27.91       27.94      8.16 o 
   1   5   0       87.10       84.01      5.99 o 
   2   5   0       30.74       30.57      4.27 o 
   3   5   0      145.89      151.18      5.18 o 
   4   5   0      110.41      111.00      5.48 o 
   5   5   0       10.42        9.31      4.25 o 
   6   5   0       96.95      102.90      7.24 o 
   7   5   0      150.93      143.64      8.07 o 
   8   5   0      149.31      147.61     11.71 o 
   9   5   0       11.81        7.55      7.32 o 
   0   6   0        0.06        1.91      5.58 o 
   1   6   0      210.52      206.76      7.42 o 
   2   6   0      268.22      261.29      8.22 o 
   3   6   0       24.94       27.19      4.80 o 
   4   6   0       86.70       82.33      5.82 o 
   5   6   0       16.17       16.96      4.93 o 
   6   6   0        0.21       -2.14      5.91 o 
   7   6   0      129.29      129.40      8.67 o 
   1   7   0       68.15       73.63      5.41 o 
   2   7   0        5.29       10.94      5.29 o 
   3   7   0       82.87       78.78      8.21 o 
   4   7   0        1.32        2.50      5.14 o 
   5   7   0        1.84        2.03      7.00 o 
   6   7   0       40.90       56.82     12.30 o 
   0   8   0       10.97       20.07      6.75 o 
   1   8   0       10.79       12.03      4.97 o 
   2   8   0        0.19       -3.31      7.24 o 
   3   8   0        7.07        5.24      7.65 o 
   4   8   0       47.86       47.96      8.70 o 
 -11   1   1      141.35      140.58     10.14 o 
 -10   1   1       68.10       59.82      6.53 o 
  -9   1   1       11.59       12.72      5.52 o 
  -8   1   1        0.11        2.00      2.43 o 
  -7   1   1        0.45        2.01      2.26 o 
  -6   1   1      357.54      379.91      8.64 o 
  -5   1   1        1.25        3.39      1.83 o 
  -4   1   1      168.67      173.90      3.25 o 
  -3   1   1       13.10       10.72      1.49 o 
  -2   1   1      494.69      482.60      4.81 o 
  -1   1   1        0.69        1.76      2.93 o 
   1   1   1        5.63        3.75      1.95 o 
   2   1   1       45.60       41.00      4.10 o 
   3   1   1        0.07        4.83      2.48 o 
   4   1   1       67.40       66.34      2.63 o 
   5   1   1       18.70       21.25      2.36 o 
   6   1   1      235.79      253.31      4.22 o 
   7   1   1       34.44       39.14      3.29 o 
   8   1   1       77.30       83.55      3.97 o 
   9   1   1      110.62      116.57      4.71 o 
  10   1   1       27.52       34.26      6.31 o 
  11   1   1        1.19        9.59      6.17 o 
 -11   2   1        3.78       14.74      6.50 o 
 -10   2   1       62.80       60.59      8.21 o 
  -9   2   1       10.83       19.22      5.77 o 
  -8   2   1       48.83       49.41      5.39 o 
  -7   2   1       27.95       28.16      3.55 o 
  -6   2   1       12.70       15.79      3.34 o 
  -5   2   1        4.96        7.14      1.85 o 
  -4   2   1      559.38      582.70      7.19 o 
  -3   2   1       10.62       12.02      2.66 o 
  -2   2   1      150.62      159.88      4.83 o 
  -1   2   1        0.13        5.97      3.09 o 
   0   2   1        1.16        0.00      4.69 o 
   1   2   1       27.72       37.49      5.27 o 
   2   2   1     2734.47     2808.81     10.83 o 
   3   2   1        4.73       10.20      2.58 o 
   4   2   1      290.25      315.92      6.26 o 
   5   2   1      284.39      281.57      9.01 o 
   6   2   1      117.15      125.56      4.29 o 
   7   2   1      211.39      218.26      4.74 o 
   8   2   1      730.08      723.86     11.34 o 
   9   2   1        5.39        5.53      3.63 o 
  10   2   1       15.88       21.30      7.84 o 
  11   2   1        6.98       11.13      8.42 o 
 -10   3   1      132.97      138.38     10.09 o 
  -9   3   1       21.30       32.70      9.08 o 
  -8   3   1        1.81        3.84      5.99 o 
  -7   3   1      184.88      186.11      7.17 o 
  -6   3   1       58.11       60.12      3.52 o 
  -5   3   1       86.72       90.59      3.87 o 
  -4   3   1     1022.40     1020.58     13.34 o 
  -3   3   1      101.16      104.42      3.87 o 
  -2   3   1       36.62       39.48      3.23 o 
  -1   3   1        0.89        2.34      3.31 o 
   1   3   1      167.76      175.88     10.84 o 
   2   3   1       54.70       69.09      3.30 o 
   3   3   1      173.74      179.16      3.28 o 
   4   3   1       92.14       94.40      3.87 o 
   5   3   1       70.45       69.12      4.97 o 
   6   3   1      121.15      126.37      5.99 o 
   7   3   1      202.71      195.54      9.96 o 
   8   3   1       27.37       39.01      6.90 o 
   9   3   1       70.79       77.00      8.42 o 
  10   3   1        0.02       15.17      7.84 o 
 -10   4   1      114.86      111.45      9.84 o 
  -9   4   1       29.42       35.89      7.74 o 
  -8   4   1      185.21      199.61      9.67 o 
  -7   4   1      217.60      221.83     12.59 o 
  -6   4   1       39.35       47.30      4.04 o 
  -5   4   1        7.12       10.21      3.79 o 
  -4   4   1       98.76      101.53      4.11 o 
  -3   4   1       14.82       19.06      3.60 o 
  -2   4   1      108.02      112.07      5.34 o 
  -1   4   1      304.05      305.95      7.00 o 
   1   4   1      660.24      668.33     15.23 o 
   2   4   1       93.60       89.62      8.20 o 
   3   4   1        1.38        1.91      2.20 o 
   4   4   1       48.19       55.55      3.15 o 
   5   4   1        9.77        9.20      3.60 o 
   6   4   1      118.93      127.18      8.79 o 
   7   4   1       29.27       28.68      5.58 o 
   8   4   1        0.43        7.03      7.61 o 
   9   4   1       29.23       31.45     11.71 o 
  10   4   1        5.24        9.14      7.74 o 
  -9   5   1       27.20       38.41      8.01 o 
  -8   5   1       21.85       21.09      9.37 o 
  -7   5   1        9.01       11.39      5.99 o 
  -6   5   1       16.14       18.90      5.58 o 
  -5   5   1      191.54      196.81      9.25 o 
  -4   5   1       86.57       91.20      5.18 o 
  -3   5   1       50.50       57.08      4.13 o 
  -2   5   1        2.48        2.31      3.27 o 
  -1   5   1        2.28        8.40      4.75 o 
   0   5   1      545.99      533.10      9.04 o 
   1   5   1       49.74       52.62      5.80 o 
   2   5   1       20.67       16.00      3.94 o 
   3   5   1      109.90      115.26      4.77 o 
   4   5   1        0.36       -0.82      3.53 o 
   5   5   1       82.84       83.16      5.14 o 
   6   5   1       57.44       51.02      6.17 o 
   7   5   1       65.83       65.93      6.59 o 
   8   5   1       30.65       33.39      9.37 o 
  -8   6   1        1.25       14.06      9.96 o 
  -7   6   1       50.13       51.73      9.08 o 
  -6   6   1       57.75       55.19      7.00 o 
  -5   6   1       91.32       89.58      6.07 o 
  -4   6   1       31.20       43.87      5.39 o 
  -3   6   1        2.02        4.61      5.99 o 
  -2   6   1      118.54      106.68      6.16 o 
  -1   6   1       82.69       87.30      5.73 o 
   0   6   1      215.15      214.13      6.34 o 
   1   6   1      113.92      121.85      6.53 o 
   2   6   1      451.56      452.87     10.13 o 
   3   6   1       36.60       28.30      4.28 o 
   4   6   1      117.45      118.67      6.41 o 
   5   6   1       36.27       41.67      5.27 o 
   6   6   1        0.00        0.00      9.37 o 
   7   6   1      180.74      187.44     14.06 o 
  -6   7   1       26.17       21.67     11.71 o 
  -5   7   1        0.90        2.91      5.33 o 
  -4   7   1      113.70      103.92      6.92 o 
  -3   7   1      244.75      248.34     11.38 o 
  -2   7   1       21.16       22.83      5.63 o 
  -1   7   1        0.56        2.51      5.34 o 
   0   7   1      278.87      267.66      7.54 o 
   1   7   1      245.38      232.93      7.28 o 
   2   7   1      117.92      105.23      7.09 o 
   3   7   1       43.61       33.55      5.86 o 
   4   7   1        2.24        2.67      6.59 o 
   5   7   1        7.89        7.55      7.00 o 
   6   7   1        4.34        6.44     10.54 o 
  -4   8   1        0.38        2.05      7.87 o 
  -3   8   1       11.86       16.54      7.76 o 
  -2   8   1        0.08        2.34     10.54 o 
  -1   8   1        0.73        6.23      4.97 o 
   0   8   1        0.17        3.50      4.56 o 
   1   8   1       14.16       13.76      5.97 o 
   2   8   1       19.27       15.48      6.07 o 
   3   8   1        0.88        6.66      7.65 o 
   4   8   1        0.06       -2.69      7.65 o 
 -11   0   2      358.93      369.60     19.33 o 
 -10   0   2       67.23       74.97     11.71 o 
  -9   0   2      231.91      200.91     13.47 o 
  -8   0   2       13.42        5.27      7.61 o 
  -7   0   2      180.98      174.24      5.23 o 
  -6   0   2     1097.58     1099.49     11.48 o 
  -5   0   2      375.05      349.15      7.32 o 
  -4   0   2     2708.54     2569.15     13.21 o 
  -3   0   2        3.63        5.12      1.65 o 
  -2   0   2     6717.16     6595.45     27.53 o 
   2   0   2     1218.52     1264.03     12.30 o 
   3   0   2     1055.31      942.60      9.31 o 
   4   0   2     1168.82     1278.90     10.15 o 
   5   0   2       94.41       85.73      4.13 o 
   6   0   2      101.72      103.77      4.81 o 
   7   0   2       24.04       21.72      4.04 o 
   8   0   2      153.88      165.02      6.37 o 
   9   0   2      562.79      574.88     10.99 o 
  10   0   2       38.52       50.67      7.87 o 
  11   0   2        9.48       15.23     11.13 o 
 -11   1   2        5.04        4.69      7.46 o 
 -10   1   2       64.90       50.59      6.43 o 
  -9   1   2       62.81       66.99      6.19 o 
  -8   1   2       22.37       23.43      4.71 o 
  -7   1   2       18.86       18.71      2.26 o 
  -6   1   2      219.21      220.65      5.18 o 
  -5   1   2      229.25      224.00      6.15 o 
  -4   1   2        8.49       10.40      1.60 o 
  -3   1   2       67.51       77.05      3.52 o 
  -2   1   2     8715.88     8942.67     76.50 o 
  -1   1   2      173.68      155.22      4.69 o 
   1   1   2       24.27       23.19      2.10 o 
   2   1   2      788.35      729.25      8.79 o 
   3   1   2      106.99      100.69      3.48 o 
   4   1   2     1420.64     1454.95     12.09 o 
   5   1   2      318.44      316.62      5.41 o 
   6   1   2       57.49       52.40      2.51 o 
   7   1   2      441.44      456.03      6.71 o 
   8   1   2      100.75      101.62      4.26 o 
   9   1   2      143.83      139.44      5.22 o 
  10   1   2        0.37        4.55      5.73 o 
  11   1   2        7.98       20.07      8.48 o 
 -11   2   2        3.12        9.95      6.53 o 
 -10   2   2       66.32       72.17      6.95 o 
  -9   2   2       61.97       72.19      6.51 o 
  -8   2   2      108.03       99.63      6.41 o 
  -7   2   2       63.00       61.91      5.05 o 
  -6   2   2       46.52       48.65      3.64 o 
  -5   2   2      226.41      232.94      3.98 o 
  -4   2   2      819.77      835.85      6.83 o 
  -3   2   2        0.67        4.90      2.42 o 
  -2   2   2       35.23       49.74      4.69 o 
  -1   2   2        4.13        6.44      5.27 o 
   0   2   2      998.85     1020.95      9.96 o 
   1   2   2        6.41       14.06      5.27 o 
   2   2   2       73.89       72.19      2.98 o 
   3   2   2      997.85     1002.01      9.84 o 
   4   2   2       19.90       26.99      3.51 o 
   5   2   2      102.56       95.61      4.17 o 
   6   2   2      209.17      215.28      5.34 o 
   7   2   2       81.86       87.89      4.39 o 
   8   2   2        1.43        8.05      4.46 o 
   9   2   2       47.48       42.39      4.53 o 
  10   2   2       66.51       70.41      8.84 o 
 -10   3   2      160.54      158.30     10.51 o 
  -9   3   2      251.85      248.90     10.56 o 
  -8   3   2        4.46       18.58      6.75 o 
  -7   3   2       12.66       10.43      4.10 o 
  -6   3   2       30.21       29.50      3.15 o 
  -5   3   2       22.56       22.21      3.03 o 
  -4   3   2     1349.92     1417.27     11.42 o 
  -3   3   2      233.39      244.75      5.25 o 
  -2   3   2      811.09      859.26     11.71 o 
  -1   3   2      168.48      172.17      5.16 o 
   0   3   2      357.06      378.72      6.75 o 
   1   3   2        0.01        1.31      3.50 o 
   2   3   2     2841.52     3074.02     29.28 o 
   3   3   2       57.65       65.35      3.02 o 
   4   3   2        8.15       12.74      3.66 o 
   5   3   2       11.81       20.57      4.14 o 
   6   3   2       33.97       44.30      6.44 o 
   7   3   2      257.02      260.49      8.49 o 
   8   3   2      606.20      620.89     18.16 o 
   9   3   2      152.22      148.34      9.08 o 
  10   3   2        6.20        6.74      7.42 o 
 -10   4   2      240.41      245.43     11.76 o 
  -9   4   2        0.28        4.84      7.17 o 
  -8   4   2        1.66        5.43      6.75 o 
  -7   4   2       21.76       10.68      5.16 o 
  -6   4   2        8.46        8.73      3.62 o 
  -5   4   2      276.94      287.62      6.75 o 
  -4   4   2       56.16       60.84      4.50 o 
  -3   4   2      122.69      134.14      7.87 o 
  -2   4   2        0.10        9.37      5.86 o 
  -1   4   2       16.89       13.59      4.08 o 
   0   4   2        0.56        6.44      4.69 o 
   1   4   2      513.09      521.31     14.06 o 
   2   4   2        3.68        7.53      4.33 o 
   3   4   2      163.89      170.62      5.25 o 
   4   4   2        1.73        3.10      4.22 o 
   5   4   2       13.19       11.04      4.08 o 
   6   4   2        1.25        2.09      4.75 o 
   7   4   2       86.64       95.08      6.74 o 
   8   4   2      188.59      197.39     12.30 o 
   9   4   2      116.44      123.59     11.71 o 
  -9   5   2        3.29        3.48      7.84 o 
  -8   5   2        0.51        0.59      8.79 o 
  -7   5   2        4.75        2.05      5.80 o 
  -6   5   2       32.87       33.55      6.17 o 
  -5   5   2       56.17       49.45      4.71 o 
  -4   5   2        1.28        7.72      3.89 o 
  -3   5   2      165.09      162.48      6.01 o 
  -2   5   2      145.94      142.39      5.92 o 
  -1   5   2        0.01        0.28      4.75 o 
   0   5   2       71.57       76.67      4.71 o 
   1   5   2        4.36       10.56      4.16 o 
   2   5   2       93.07       85.86      5.07 o 
   3   5   2      198.14      183.10      5.42 o 
   4   5   2       66.79       63.04      4.66 o 
   5   5   2      112.38      107.50     14.64 o 
   6   5   2       13.35       15.41      5.34 o 
   7   5   2        0.37        0.59      7.61 o 
  -8   6   2        7.69       11.13      9.37 o 
  -7   6   2        6.38       12.94      6.82 o 
  -6   6   2       14.67       19.16      6.41 o 
  -5   6   2       33.24       25.09      4.93 o 
  -4   6   2       96.39       91.09      6.03 o 
  -3   6   2      654.37      625.05     14.25 o 
  -2   6   2       66.90       63.62      5.59 o 
  -1   6   2       14.52       10.78      4.27 o 
   0   6   2       93.24       93.93      5.83 o 
   1   6   2     1487.34     1439.05     13.45 o 
   2   6   2       88.07       84.55      6.09 o 
   3   6   2       73.86       65.97      4.71 o 
   4   6   2        2.82        2.57      4.31 o 
   5   6   2       20.45       25.75      6.41 o 
   6   6   2        4.86        9.37      8.20 o 
   7   6   2       60.70       50.96     11.13 o 
  -6   7   2        6.37        7.03      9.37 o 
  -5   7   2        4.17       14.88      5.49 o 
  -4   7   2       37.79       59.15      6.50 o 
  -3   7   2      264.34      259.20     11.57 o 
  -2   7   2       37.75       28.22      7.24 o 
  -1   7   2       82.54       70.93      6.27 o 
   0   7   2      118.24      111.38      5.77 o 
   1   7   2       36.86       40.11      5.00 o 
   2   7   2       13.25       12.92      5.63 o 
   3   7   2        6.97        7.58      5.18 o 
   4   7   2        2.97        2.08      6.41 o 
   5   7   2        5.75        8.06      7.00 o 
   6   7   2       32.47       42.76     12.30 o 
  -4   8   2        3.56       14.17      6.07 o 
  -3   8   2       16.92       17.97      6.37 o 
  -2   8   2        5.76       17.57      7.87 o 
  -1   8   2        6.63       10.77      4.88 o 
   0   8   2        1.23        5.66      5.75 o 
   1   8   2        1.85        3.03      6.03 o 
   2   8   2        5.17       10.06      6.07 o 
   3   8   2        0.06        2.60      6.17 o 
   4   8   2       17.19       20.13      8.48 o 
 -11   1   3       13.68       10.92      7.65 o 
 -10   1   3      135.68      141.16      9.31 o 
  -9   1   3        3.84        9.79      5.59 o 
  -8   1   3      105.08      101.97      5.86 o 
  -7   1   3       19.80       19.87      2.69 o 
  -6   1   3       19.52       20.09      4.75 o 
  -5   1   3        0.04        1.17      3.73 o 
  -4   1   3      266.85      270.69      6.63 o 
  -3   1   3       33.51       33.97      3.92 o 
  -2   1   3    13807.03    13793.38    121.47 o 
  -1   1   3        0.00        3.94      2.25 o 
   1   1   3        3.01        6.40      2.48 o 
   2   1   3       48.37       53.27      2.29 o 
   3   1   3       24.85       21.30      3.09 o 
   4   1   3     1225.91     1342.85     10.15 o 
   5   1   3       12.22       12.81      3.14 o 
   6   1   3       13.58       14.13      3.09 o 
   7   1   3       29.82       32.19      3.03 o 
   8   1   3       11.79       12.40      3.35 o 
   9   1   3      112.51      106.72      5.42 o 
  10   1   3        6.07        6.00      7.42 o 
 -11   2   3        8.18        8.49      6.19 o 
 -10   2   3      145.37      158.59      8.21 o 
  -9   2   3      186.27      193.73      8.10 o 
  -8   2   3       38.86       38.51      5.07 o 
  -7   2   3      216.33      200.81      6.64 o 
  -6   2   3      382.49      396.83      7.87 o 
  -5   2   3        5.19        8.10      2.15 o 
  -4   2   3      253.70      263.06      4.74 o 
  -3   2   3       12.11       11.33      3.01 o 
  -2   2   3        3.45        8.20      5.27 o 
  -1   2   3       18.92       14.06      5.86 o 
   0   2   3       29.30       22.26      2.93 o 
   1   2   3        0.37        1.17      2.34 o 
   2   2   3     1606.87     1643.41     10.47 o 
   3   2   3        0.17        0.59      3.51 o 
   4   2   3       96.32       74.01      4.33 o 
   5   2   3       20.59       21.03      3.92 o 
   6   2   3       68.99       65.47      4.03 o 
   7   2   3       17.36       17.71      3.60 o 
   8   2   3      137.81      131.69      6.43 o 
   9   2   3       10.44        7.81      4.06 o 
  10   2   3       22.16       24.00      7.65 o 
 -10   3   3       95.84      106.44      7.58 o 
  -9   3   3       80.75       83.33      6.75 o 
  -8   3   3      242.56      240.66     10.47 o 
  -7   3   3        1.80        3.33      3.55 o 
  -6   3   3       66.27       67.80      3.35 o 
  -5   3   3      140.83      136.13      4.09 o 
  -4   3   3       17.95       11.62      2.91 o 
  -3   3   3      406.20      406.04      5.68 o 
  -2   3   3      401.74      425.83     10.54 o 
  -1   3   3      164.74      175.72      8.20 o 
   0   3   3      393.95      415.93      6.60 o 
   1   3   3       64.43       63.37      4.92 o 
   2   3   3      474.81      511.24      6.32 o 
   3   3   3      210.84      222.83      5.85 o 
   4   3   3        3.53        2.34      4.10 o 
   5   3   3       87.84       86.76      4.37 o 
   6   3   3      216.20      213.94      6.07 o 
   7   3   3        1.44        6.01      3.69 o 
   8   3   3      149.63      154.83      8.07 o 
   9   3   3      109.50      105.43      8.73 o 
  10   3   3        0.72        0.19      7.59 o 
 -10   4   3        9.10       17.94      7.84 o 
  -9   4   3       14.07       17.16      7.59 o 
  -8   4   3        2.56        5.57      6.41 o 
  -7   4   3        4.32        5.54      4.37 o 
  -6   4   3       23.74       21.47      3.87 o 
  -5   4   3        5.91        5.75      3.53 o 
  -4   4   3        0.90        4.94      4.03 o 
  -3   4   3      300.09      294.16      8.25 o 
  -2   4   3      368.75      386.59     11.13 o 
  -1   4   3      269.61      279.69      7.00 o 
   0   4   3      115.30      120.78      5.31 o 
   1   4   3       68.72       58.57      7.61 o 
   2   4   3       60.55       58.71      3.77 o 
   3   4   3      119.34      132.27      4.62 o 
   4   4   3       60.67       61.49      4.77 o 
   5   4   3      648.46      632.54     10.98 o 
   6   4   3      170.33      175.53      7.42 o 
   7   4   3      179.01      166.14     10.25 o 
   8   4   3       87.19       69.12      9.37 o 
  -9   5   3        5.56        5.43      7.59 o 
  -8   5   3        3.96       10.17      6.75 o 
  -7   5   3       63.14       67.72      7.04 o 
  -6   5   3        7.99       12.38      4.39 o 
  -5   5   3       42.02       49.70      5.78 o 
  -4   5   3      143.61      147.15      5.18 o 
  -3   5   3       45.11       48.47      6.04 o 
  -2   5   3      123.68      130.20      6.67 o 
  -1   5   3       39.35       38.95      3.75 o 
   0   5   3       23.78       21.98      3.87 o 
   1   5   3       12.00       16.63      4.16 o 
   2   5   3        5.08       12.97      4.27 o 
   3   5   3       33.43       29.30      3.67 o 
   4   5   3       84.36       92.08      5.74 o 
   5   5   3        6.23       13.42      4.77 o 
   6   5   3        0.02        1.76      7.61 o 
   7   5   3        2.72        8.20      8.20 o 
  -8   6   3        1.05        5.27      9.37 o 
  -7   6   3        0.24        6.27      6.82 o 
  -6   6   3       21.20       26.22      5.25 o 
  -5   6   3       12.30        8.59      4.81 o 
  -4   6   3       25.49       27.46      5.27 o 
  -3   6   3       36.54       41.78      6.33 o 
  -2   6   3      645.12      634.78     10.85 o 
  -1   6   3       94.15       93.07      5.93 o 
   0   6   3        4.35        1.46      4.39 o 
   1   6   3       19.51       26.55      4.11 o 
   2   6   3      187.69      190.68     10.29 o 
   3   6   3      160.22      150.89      7.21 o 
   4   6   3       74.47       73.74      7.42 o 
   5   6   3       77.84       66.19     10.54 o 
   6   6   3        0.55        6.44      8.79 o 
   7   6   3       15.39       22.84      9.96 o 
  -6   7   3       17.64       19.47      7.59 o 
  -5   7   3        0.29        1.46      5.63 o 
  -4   7   3      231.85      230.31      8.63 o 
  -3   7   3      262.29      270.68     11.76 o 
  -2   7   3       40.24       40.39      7.42 o 
  -1   7   3        1.33        2.82      5.25 o 
   0   7   3       32.61       35.53      4.81 o 
   1   7   3      124.54      115.93      7.21 o 
   2   7   3       16.73       14.06      5.41 o 
   3   7   3       26.17       15.39      5.52 o 
   4   7   3        4.32       10.56      6.59 o 
   5   7   3        1.09        7.61     10.54 o 
   6   7   3       31.78       45.10     12.30 o 
  -4   8   3        2.19        5.37      6.19 o 
  -3   8   3        2.18        6.57      7.84 o 
  -2   8   3       72.38       77.19     12.89 o 
  -1   8   3        0.20        4.79      5.95 o 
   0   8   3        1.23       -0.50      5.86 o 
   1   8   3        0.03        4.42      6.07 o 
   2   8   3       18.39       15.17      6.27 o 
   3   8   3        3.90       11.98      7.26 o 
   4   8   3        4.08        4.62      7.84 o 
 -11   0   4       80.04       92.55     12.89 o 
 -10   0   4       71.46       67.95     11.71 o 
  -9   0   4       47.61       38.07      9.96 o 
  -8   0   4      394.62      381.32     15.23 o 
  -7   0   4      192.37      183.92     11.13 o 
  -6   0   4       12.52        4.56      3.81 o 
  -5   0   4       56.75       46.78      3.22 o 
  -4   0   4        0.57        2.93      5.27 o 
  -3   0   4      235.85      230.20      8.20 o 
  -2   0   4    60951.34    58574.17    353.20 o 
  -1   0   4        3.19        3.14      2.03 o 
   1   0   4      700.99      657.20      8.20 o 
   2   0   4     2539.18     2455.43     19.92 o 
   4   0   4     1596.45     1811.10     24.02 o 
   5   0   4      381.13      385.79      6.87 o 
   6   0   4      210.20      211.77      6.19 o 
   7   0   4        1.49        8.98      3.87 o 
   8   0   4       88.76       98.31      6.47 o 
   9   0   4      276.86      262.24      8.55 o 
  10   0   4       52.45       53.71      6.35 o 
 -11   1   4        3.48        9.08      7.87 o 
 -10   1   4        0.66        5.69      6.59 o 
  -9   1   4        6.43        6.99      6.17 o 
  -8   1   4      251.37      243.59      7.76 o 
  -7   1   4      180.61      181.66      6.53 o 
  -6   1   4        2.03        1.51      4.33 o 
  -5   1   4       18.11       19.92      4.14 o 
  -4   1   4      390.52      372.29      7.65 o 
  -3   1   4      164.52      163.49      4.27 o 
  -2   1   4    15994.83    15712.82    106.72 o 
  -1   1   4      130.79      127.62      3.09 o 
   1   1   4       74.20       73.22      4.69 o 
   2   1   4      849.82      875.62      5.64 o 
   3   1   4     2440.75     2391.90     12.84 o 
   4   1   4       15.46       13.63      2.81 o 
   5   1   4       23.03       20.96      3.26 o 
   6   1   4        6.56        8.86      3.60 o 
   7   1   4       42.06       48.09      3.64 o 
   8   1   4       61.88       74.30      4.22 o 
   9   1   4       22.76       23.78      4.36 o 
  10   1   4        4.04       12.38      4.47 o 
 -11   2   4        6.83        8.57      9.08 o 
 -10   2   4      137.06      151.81      8.20 o 
  -9   2   4      200.55      200.31      8.10 o 
  -8   2   4       84.38       87.79      6.07 o 
  -7   2   4       14.11       15.98      4.37 o 
  -6   2   4       22.73       19.73      3.80 o 
  -5   2   4        1.83        3.81      4.14 o 
  -4   2   4      636.74      604.27     10.44 o 
  -3   2   4       83.23       85.68      3.79 o 
  -2   2   4        0.28        3.51      4.69 o 
   1   2   4      371.12      337.39      4.69 o 
   2   2   4      283.20      280.10      4.59 o 
   3   2   4       52.62       47.08      3.46 o 
   4   2   4      144.97      154.09      5.20 o 
   5   2   4      170.22      171.98      6.33 o 
   6   2   4       66.66       70.55      7.61 o 
   7   2   4      136.02      131.86      5.34 o 
   8   2   4      226.04      225.14      7.74 o 
   9   2   4       88.82      101.74      5.58 o 
  10   2   4        0.81        1.70      4.40 o 
 -10   3   4       38.69       44.48      6.71 o 
  -9   3   4      155.86      163.40      7.97 o 
  -8   3   4       24.75       29.41      5.39 o 
  -7   3   4       28.29       33.12      5.05 o 
  -6   3   4        6.13        8.05      2.95 o 
  -5   3   4        0.20        4.17      2.49 o 
  -4   3   4       28.98       32.44      3.82 o 
  -3   3   4      443.60      435.70      7.09 o 
  -2   3   4      299.61      301.66     10.54 o 
  -1   3   4       33.91       47.45      7.03 o 
   0   3   4      310.58      303.08      6.15 o 
   2   3   4       23.07       19.69      2.62 o 
   3   3   4      117.69      119.34      4.52 o 
   4   3   4        2.42        4.55      3.36 o 
   5   3   4      210.68      212.52      6.72 o 
   6   3   4      605.47      597.35      9.25 o 
   7   3   4       52.58       51.44      5.08 o 
   8   3   4        1.01        4.69      5.38 o 
   9   3   4        2.69        7.75      5.28 o 
  10   3   4       23.26       39.00      7.45 o 
 -10   4   4       31.38       26.37      8.25 o 
  -9   4   4       24.80       29.48      7.59 o 
  -8   4   4        6.87        7.19      6.59 o 
  -7   4   4      175.78      170.94      8.48 o 
  -6   4   4       50.70       52.30      4.39 o 
  -5   4   4        0.08        4.13      4.75 o 
  -4   4   4       28.77       36.21      4.59 o 
  -3   4   4        3.24        6.76      4.92 o 
  -2   4   4       38.01       59.75      7.61 o 
  -1   4   4      109.48      108.95      8.79 o 
   0   4   4      707.67      758.78     15.52 o 
   2   4   4      123.42      136.53      5.05 o 
   3   4   4       35.90       38.48      3.99 o 
   4   4   4      455.87      453.92      8.77 o 
   5   4   4      260.29      263.05      8.20 o 
   6   4   4      223.10      227.62      7.74 o 
   7   4   4        3.53        9.37      7.61 o 
  -9   5   4       23.36       30.22      8.07 o 
  -8   5   4       52.17       58.54      8.01 o 
  -7   5   4        0.44        3.49      5.14 o 
  -6   5   4       43.93       40.00      5.00 o 
  -5   5   4      224.33      226.74      6.27 o 
  -4   5   4      287.24      282.12      6.54 o 
  -3   5   4       12.12       23.07      7.23 o 
  -2   5   4       59.81       62.84      5.07 o 
  -1   5   4      728.27      707.46     10.78 o 
   0   5   4      181.45      170.57      5.16 o 
   1   5   4        1.32       10.29      3.27 o 
   2   5   4      123.07      115.04      4.99 o 
   3   5   4       56.61       47.98      4.07 o 
   4   5   4        0.65        2.64      5.80 o 
   5   5   4      618.30      593.94     19.92 o 
   6   5   4      193.52      193.88     12.89 o 
   7   5   4        0.39        4.10      7.61 o 
  -8   6   4       22.80       27.00      8.16 o 
  -7   6   4        1.62        6.03      6.82 o 
  -6   6   4       64.09       62.10      6.77 o 
  -5   6   4        0.02        4.86      4.82 o 
  -4   6   4       77.66       76.06      6.01 o 
  -3   6   4        2.52        6.19      4.81 o 
  -2   6   4        0.01       -0.84      4.71 o 
  -1   6   4      321.72      303.74     10.97 o 
   0   6   4      128.57      137.44      7.15 o 
   1   6   4        7.59       11.45      3.93 o 
   2   6   4        3.87        2.43      4.71 o 
   3   6   4        4.36        3.91      4.84 o 
   4   6   4       65.45       62.95     10.25 o 
   5   6   4      109.26       98.99     11.71 o 
   6   6   4       12.51        8.79      9.37 o 
   7   6   4        6.41       12.89      9.96 o 
  -6   7   4       32.98       36.29      7.84 o 
  -5   7   4       66.00       76.40      6.82 o 
  -4   7   4       29.73       41.93      6.38 o 
  -3   7   4      107.50      112.98      9.08 o 
  -2   7   4       33.10       45.22      7.24 o 
  -1   7   4       17.42       14.68      6.82 o 
   0   7   4        1.99        4.31      5.52 o 
   1   7   4       17.86       17.58      5.63 o 
   2   7   4       28.33       28.96      5.86 o 
   3   7   4        0.74        6.83      5.41 o 
   4   7   4        9.72        8.01      6.82 o 
   5   7   4        0.00        4.10     10.54 o 
   6   7   4       46.62       64.43     12.30 o 
  -4   8   4        4.68       12.10      6.29 o 
  -3   8   4        3.68        9.77      7.84 o 
  -2   8   4        0.21       10.80      8.07 o 
  -1   8   4        7.58       12.69      6.09 o 
   0   8   4        9.34       14.80      6.19 o 
   1   8   4        1.03        3.27      5.86 o 
   2   8   4        6.68        1.17      6.09 o 
   3   8   4        2.37        5.33      9.96 o 
 -11   1   5        2.18       23.20      8.01 o 
 -10   1   5        0.01        1.98      6.59 o 
  -9   1   5        9.69       10.78      6.17 o 
  -8   1   5      162.42      152.88      8.07 o 
  -7   1   5        0.05        3.51      4.97 o 
  -6   1   5       69.36       59.56      4.53 o 
  -5   1   5       14.36       10.25      4.14 o 
  -4   1   5       32.25       46.77      3.72 o 
  -3   1   5       25.60       29.02      4.14 o 
  -2   1   5     2134.93     2176.80     15.82 o 
  -1   1   5        9.81       15.23      2.49 o 
   0   1   5     1750.19     1603.18      8.20 o 
   1   1   5        0.22        2.93      4.69 o 
   2   1   5        0.53       -0.31      3.50 o 
   3   1   5       61.97       69.51      3.31 o 
   4   1   5      332.67      362.21      5.83 o 
   5   1   5      286.66      279.95      6.03 o 
   6   1   5        0.95        5.39      3.69 o 
   7   1   5      262.61      254.02      6.29 o 
   8   1   5       69.34       75.33      4.48 o 
   9   1   5       25.54       32.95      4.71 o 
  10   1   5        2.11        6.85      4.67 o 
 -11   2   5        6.84       15.70      8.25 o 
 -10   2   5        0.82        8.96      6.01 o 
  -9   2   5        4.30        5.02      5.49 o 
  -8   2   5        9.07       12.43      4.61 o 
  -7   2   5       24.14       21.83      4.37 o 
  -6   2   5       27.07       26.31      4.06 o 
  -5   2   5       46.31       46.93      4.97 o 
  -4   2   5       17.97       16.57      3.48 o 
  -3   2   5        2.74        6.57      2.76 o 
  -2   2   5       50.93       52.84      3.81 o 
  -1   2   5       59.04       58.22      2.67 o 
   1   2   5        6.56        7.61      3.51 o 
   2   2   5      357.55      352.06      4.28 o 
   3   2   5       29.49       29.88      5.86 o 
   4   2   5        5.17        8.82      3.36 o 
   5   2   5       13.02       13.50      4.08 o 
   6   2   5     1230.50     1164.77     15.06 o 
   7   2   5        1.84        3.41      4.75 o 
   8   2   5        0.21        7.61      5.38 o 
   9   2   5        3.72        5.24      4.30 o 
  10   2   5       14.72        8.74      5.28 o 
 -10   3   5       59.85       59.40      7.04 o 
  -9   3   5      187.48      196.22     14.36 o 
  -8   3   5        8.89        8.95      4.95 o 
  -7   3   5       78.55       75.56      5.75 o 
  -6   3   5      232.58      221.55      5.32 o 
  -5   3   5       99.08      102.08      5.18 o 
  -4   3   5       25.14       30.65      4.97 o 
  -3   3   5       24.41       32.53      5.07 o 
  -2   3   5        6.07        5.86      7.61 o 
  -1   3   5        5.02        5.86      7.61 o 
   0   3   5      797.12      764.39     15.23 o 
   1   3   5      298.42      286.03     31.92 o 
   2   3   5        0.00        1.22      2.64 o 
   3   3   5       53.07       55.87      3.81 o 
   4   3   5        4.21        8.10      3.36 o 
   5   3   5      391.03      382.40     10.84 o 
   6   3   5        6.69        5.30      4.75 o 
   7   3   5      188.53      185.85      6.38 o 
   8   3   5       16.27       25.19      8.20 o 
   9   3   5        1.73        2.93      8.20 o 
 -10   4   5       20.71       19.52      7.65 o 
  -9   4   5       15.44       22.01      7.24 o 
  -8   4   5        5.03        7.73      6.17 o 
  -7   4   5        2.35       11.13      5.80 o 
  -6   4   5      493.12      492.04     11.80 o 
  -5   4   5       54.44       58.74      7.03 o 
  -4   4   5       40.55       45.51      4.71 o 
  -3   4   5       20.06       20.64      5.34 o 
  -2   4   5      703.13      703.60     12.17 o 
  -1   4   5      321.79      324.50     12.30 o 
   0   4   5        8.45       12.30      8.20 o 
   1   4   5        0.98        4.77      3.26 o 
   2   4   5       15.82       22.15      6.44 o 
   3   4   5       48.47       46.44      4.10 o 
   4   4   5       81.32       83.38     10.84 o 
   5   4   5      139.26      149.95     11.13 o 
   6   4   5       20.95       19.33      7.61 o 
   7   4   5        1.91        1.76      7.03 o 
  -9   5   5        3.43        6.51      7.17 o 
  -8   5   5       31.79       41.05      7.65 o 
  -7   5   5      202.57      196.50      9.91 o 
  -6   5   5        2.92        6.17      3.88 o 
  -5   5   5      111.91      112.16      5.23 o 
  -4   5   5       68.50       70.53      4.73 o 
  -3   5   5        0.03        6.35      4.22 o 
  -2   5   5      100.32       97.70      5.83 o 
  -1   5   5      100.69       91.55      5.73 o 
   0   5   5      195.89      195.95      5.66 o 
   1   5   5       63.69       66.55      3.97 o 
   2   5   5       96.76       94.77      9.96 o 
   3   5   5        6.70        7.61      5.80 o 
   4   5   5      155.17      148.64      8.67 o 
   5   5   5      188.66      167.52     12.89 o 
   6   5   5        0.02        4.10      8.20 o 
   7   5   5        4.97       10.54      8.79 o 
  -8   6   5        0.90        9.56      7.65 o 
  -7   6   5        8.01       11.96      7.00 o 
  -6   6   5       17.53        9.37      5.15 o 
  -5   6   5       13.20       13.52      5.08 o 
  -4   6   5      166.51      157.47      6.17 o 
  -3   6   5       84.96       86.28      7.91 o 
  -2   6   5        1.39        4.41      4.93 o 
  -1   6   5      153.05      149.78      7.21 o 
   0   6   5      417.11      404.71     26.36 o 
   1   6   5       29.99       34.40      5.52 o 
   2   6   5       78.52       72.85      7.24 o 
   3   6   5      102.62       87.47      8.20 o 
   4   6   5       45.31       38.48     10.84 o 
   5   6   5       60.22       60.33     11.13 o 
   6   6   5       17.80       20.50      9.96 o 
   7   6   5       24.40       24.02     10.54 o 
  -6   7   5       54.68       57.95      8.67 o 
  -5   7   5      161.07      173.28      8.54 o 
  -4   7   5        3.17        5.55      5.59 o 
  -3   7   5       12.62       19.40      7.00 o 
  -2   7   5      198.84      193.85     10.51 o 
  -1   7   5      111.18      111.55     10.84 o 
   0   7   5        3.92        7.03      5.41 o 
   1   7   5      108.62       90.52      6.97 o 
   2   7   5        9.26        8.25      7.91 o 
   3   7   5        0.39        5.80      6.82 o 
   4   7   5        4.01        5.20      7.24 o 
   5   7   5       11.85       20.50     10.54 o 
  -4   8   5        0.37        7.86      6.41 o 
  -3   8   5        0.97        3.69      8.25 o 
  -2   8   5       93.44       92.86     14.94 o 
  -1   8   5       12.83       11.10      7.65 o 
   0   8   5       36.72       34.92      6.51 o 
   1   8   5        9.57       12.78      6.27 o 
   2   8   5        2.07        2.96      7.65 o 
   3   8   5        4.46        6.15      7.87 o 
 -11   0   6       83.95       84.93     13.47 o 
 -10   0   6       17.98       14.06      9.37 o 
  -9   0   6       47.26       46.86      9.96 o 
  -8   0   6      265.41      241.33     12.89 o 
  -7   0   6        2.09        3.51      6.44 o 
  -6   0   6      303.21      285.84     11.71 o 
  -5   0   6        2.20        0.59      5.27 o 
  -4   0   6      103.94      109.53      7.03 o 
  -3   0   6       38.59       38.34      1.76 o 
  -2   0   6        0.09        2.38      2.56 o 
  -1   0   6       12.52       14.65      2.81 o 
   0   0   6      219.34      192.12      7.03 o 
   1   0   6       10.65       20.13      3.81 o 
   2   0   6      216.57      259.99      5.75 o 
   4   0   6      466.85      440.48     13.47 o 
   5   0   6      235.20      229.03     11.13 o 
   6   0   6       70.79       62.91      8.49 o 
   7   0   6      251.34      256.17      9.31 o 
   8   0   6       16.62       16.92      5.75 o 
   9   0   6        2.44        4.26      5.91 o 
  10   0   6       51.25       56.29      8.01 o 
 -11   1   6       30.88       38.43      8.07 o 
 -10   1   6        0.32        0.93      7.00 o 
  -9   1   6        0.00        3.93      6.41 o 
  -8   1   6        0.87        0.61      5.16 o 
  -7   1   6      105.37      106.32      6.63 o 
  -6   1   6      511.94      504.73     10.56 o 
  -5   1   6       53.98       57.99      5.16 o 
  -4   1   6     4318.31     4330.73     23.98 o 
  -3   1   6       96.44      105.32      4.97 o 
  -2   1   6       65.66       74.38      3.25 o 
  -1   1   6        4.22        4.37      2.25 o 
   0   1   6        0.08        1.99      1.95 o 
   1   1   6     1048.94      954.17     12.30 o 
   2   1   6      962.04     1011.69     16.69 o 
   4   1   6       33.77       41.94      4.08 o 
   5   1   6      155.72      153.34      6.33 o 
   6   1   6      512.67      513.33      7.60 o 
   7   1   6      422.70      395.92      7.49 o 
   8   1   6       85.46       96.52      4.75 o 
   9   1   6        3.25        3.71      4.87 o 
  10   1   6        8.02       15.99      5.62 o 
 -11   2   6      126.43      130.28     10.14 o 
 -10   2   6      102.12      100.75      8.90 o 
  -9   2   6        1.51        5.22      5.29 o 
  -8   2   6       10.44       10.12      4.61 o 
  -7   2   6       17.20       15.04      4.50 o 
  -6   2   6      520.21      521.65      9.13 o 
  -5   2   6       52.06       52.43      5.34 o 
  -4   2   6     2411.72     2517.58     15.41 o 
  -3   2   6       33.98       31.28      3.18 o 
  -2   2   6      321.45      314.49     16.11 o 
  -1   2   6        0.10        2.34      2.93 o 
   0   2   6     1449.23     1456.15     19.33 o 
   1   2   6      364.35      382.49      7.61 o 
   2   2   6      384.38      399.17      6.03 o 
   3   2   6        0.03        3.12      4.10 o 
   4   2   6      179.46      170.10      5.41 o 
   5   2   6      650.08      647.89     10.51 o 
   6   2   6      134.20      136.20      6.47 o 
   7   2   6      386.69      350.04      9.99 o 
   8   2   6       17.56       19.15      5.99 o 
   9   2   6        6.39        2.60      4.93 o 
  10   2   6        2.83        6.27      5.34 o 
 -10   3   6        0.69        3.81      6.37 o 
  -9   3   6       13.41       16.36      5.68 o 
  -8   3   6       40.00       41.88      5.52 o 
  -7   3   6        0.47        1.95      4.61 o 
  -6   3   6       68.84       78.97      5.18 o 
  -5   3   6      161.44      168.51      5.89 o 
  -4   3   6      155.28      169.35      7.00 o 
  -3   3   6       74.85       76.97      3.61 o 
  -2   3   6       86.28      100.69      4.97 o 
  -1   3   6      145.86      143.45      6.15 o 
   0   3   6      797.48      855.18      7.03 o 
   1   3   6       11.23       14.06      2.93 o 
   2   3   6        4.30        6.72      4.39 o 
   3   3   6       87.88       76.17      4.10 o 
   4   3   6      169.05      163.15      5.17 o 
   5   3   6        1.20        4.87      4.39 o 
   6   3   6      553.35      503.16     10.51 o 
   7   3   6      229.05      219.65     13.47 o 
   8   3   6        3.72       -2.93      8.20 o 
   9   3   6       11.79       12.30      8.20 o 
 -10   4   6        2.38       -0.80      7.42 o 
  -9   4   6       23.60       24.44      7.65 o 
  -8   4   6       17.26       22.36      6.82 o 
  -7   4   6      152.77      157.66     12.59 o 
  -6   4   6      104.92       94.01      7.04 o 
  -5   4   6        5.41        9.29      4.52 o 
  -4   4   6       13.31       17.57      6.05 o 
  -3   4   6       26.29       38.07      9.96 o 
  -2   4   6       11.97       14.64      8.79 o 
  -1   4   6      200.38      203.25     11.13 o 
   0   4   6        8.92       10.54      8.79 o 
   1   4   6        6.02        6.23      1.63 o 
   2   4   6       47.08       45.03      2.78 o 
   3   4   6        0.02        7.03      7.61 o 
   4   4   6       49.83       39.83      9.37 o 
   6   4   6       36.00       49.20      9.37 o 
   7   4   6        5.45        4.69      7.61 o 
  -9   5   6        0.95        8.25      7.59 o 
  -8   5   6        3.02       10.18      7.24 o 
  -7   5   6        4.08        8.51      6.59 o 
  -6   5   6        2.68        7.92      4.19 o 
  -5   5   6      104.82      104.01      5.85 o 
  -4   5   6       99.16       95.07      5.90 o 
  -3   5   6       74.39       73.55      5.59 o 
  -2   5   6        6.83       12.93      5.91 o 
  -1   5   6      430.76      413.53     15.82 o 
   0   5   6      170.81      162.84     12.89 o 
   1   5   6      177.99      181.74     14.64 o 
   2   5   6        4.61       11.71      8.20 o 
   3   5   6      373.33      299.90     15.23 o 
   4   5   6       63.40       61.91      7.00 o 
   5   5   6        6.39        8.79      8.79 o 
   6   5   6       12.14       21.67      8.79 o 
   7   5   6       36.33       40.42      9.96 o 
  -8   6   6       11.57        6.87      7.42 o 
  -7   6   6       15.12       21.00      7.32 o 
  -6   6   6        3.66        8.08      5.05 o 
  -5   6   6       79.12       78.25      7.42 o 
  -4   6   6        5.57        6.24      4.50 o 
  -3   6   6        7.99       13.33      5.25 o 
  -2   6   6       31.12       39.35      5.96 o 
  -1   6   6      817.01      769.86     13.02 o 
   0   6   6        0.09       -1.80      6.33 o 
   1   6   6      181.52      181.23     11.71 o 
   2   6   6       15.81       22.84      6.63 o 
   3   6   6        1.26        3.70      6.41 o 
   4   6   6       13.16       15.23      8.79 o 
   5   6   6       15.67       13.47      9.96 o 
   6   6   6        0.22        8.20      9.96 o 
   7   6   6        0.55        7.61      9.96 o 
  -6   7   6       69.83       84.93     12.30 o 
  -5   7   6      177.65      183.07     10.28 o 
  -4   7   6       12.22       15.50      5.67 o 
  -3   7   6        2.57        4.95      6.82 o 
  -2   7   6       93.42       91.85      7.21 o 
  -1   7   6       44.12       51.85      8.07 o 
   0   7   6       43.81       55.90      7.65 o 
   1   7   6        1.17        9.96      6.63 o 
   2   7   6       70.86       62.37      8.07 o 
   3   7   6        0.27       -3.73      6.82 o 
   4   7   6        0.65       -1.17      7.04 o 
   5   7   6        5.64       19.92     11.13 o 
  -3   8   6        7.38       13.61      8.01 o 
  -2   8   6        6.27        3.27      7.84 o 
  -1   8   6        0.93        9.37     10.54 o 
   0   8   6       15.06       21.38      7.87 o 
   1   8   6       12.98       28.70      7.87 o 
   2   8   6       53.50       69.42      9.11 o 
 -11   1   7       21.69       18.96      7.84 o 
 -10   1   7       72.41       66.50      8.25 o 
  -9   1   7       34.19       34.97      7.04 o 
  -8   1   7        2.66        2.93      5.38 o 
  -7   1   7        0.77        5.54      4.92 o 
  -6   1   7      115.93      109.55      6.21 o 
  -5   1   7       14.05       10.54      4.56 o 
  -4   1   7     5641.64     5625.12     46.57 o 
  -3   1   7        0.83        3.22      3.73 o 
  -2   1   7      245.96      237.20      4.39 o 
  -1   1   7       37.52       37.49      2.67 o 
   0   1   7        2.24        2.58      1.95 o 
   1   1   7       59.44       58.38      2.67 o 
   2   1   7     1813.57     1910.78     19.17 o 
   3   1   7       15.56        8.20      5.27 o 
   4   1   7       38.99       40.23      6.74 o 
   5   1   7       19.95       21.55      4.69 o 
   6   1   7        3.28        5.00      3.82 o 
   7   1   7       38.80       36.68      4.59 o 
   8   1   7       15.11       13.61      4.19 o 
   9   1   7        0.50        4.84      4.47 o 
  10   1   7       17.57       14.20      5.42 o 
 -11   2   7      103.19       99.99      9.91 o 
 -10   2   7        6.34       17.66      7.17 o 
  -9   2   7       12.70       13.59      6.41 o 
  -8   2   7      156.97      153.99      8.48 o 
  -7   2   7       21.07       20.59      4.71 o 
  -6   2   7        0.89        0.16      4.27 o 
  -5   2   7       57.42       51.45      5.38 o 
  -4   2   7      542.19      582.17      8.08 o 
  -3   2   7      127.92      132.84      5.34 o 
  -2   2   7       55.88       53.30      4.69 o 
  -1   2   7        1.05        2.11      1.95 o 
   0   2   7      496.26      552.94     12.89 o 
   1   2   7      332.13      323.33      8.20 o 
   2   2   7       21.14       33.77      3.79 o 
   3   2   7       32.05       32.80      7.03 o 
   4   2   7        0.44        9.37      5.86 o 
   5   2   7        0.97        2.93      6.44 o 
   6   2   7      105.19      104.57     10.25 o 
   7   2   7        0.06        8.50      7.61 o 
   8   2   7       14.40       19.04      6.21 o 
   9   2   7        0.08        6.36      5.21 o 
 -10   3   7       88.96       95.27      9.31 o 
  -9   3   7       34.41       37.46      6.07 o 
  -8   3   7        4.53        4.90      5.15 o 
  -7   3   7       16.05       14.84      4.73 o 
  -6   3   7        8.71        9.52      4.25 o 
  -5   3   7      171.61      165.88      5.95 o 
  -4   3   7        5.20       25.79     12.59 o 
  -3   3   7       91.24       99.35      3.88 o 
  -2   3   7      403.32      424.02      7.45 o 
  -1   3   7      252.11      246.98      5.29 o 
   1   3   7      388.90      381.90      7.03 o 
   2   3   7       28.07       49.20      7.61 o 
   3   3   7        0.08        1.33      4.50 o 
   4   3   7      467.89      423.39     11.18 o 
   5   3   7      128.88      127.11     10.54 o 
   6   3   7      167.70      185.09     12.30 o 
   7   3   7       84.30       67.36      9.96 o 
   8   3   7        1.79        4.10      8.20 o 
   9   3   7        9.67       19.33      9.96 o 
 -10   4   7       13.75       23.28      8.16 o 
  -9   4   7        2.82        7.44      5.73 o 
  -8   4   7       84.04       81.39      6.53 o 
  -7   4   7       65.30       62.34      5.86 o 
  -6   4   7        0.69        7.61      5.38 o 
  -5   4   7       52.14       48.88      5.45 o 
  -4   4   7      266.17      265.44      9.50 o 
  -3   4   7       57.12       67.61      5.50 o 
  -2   4   7       55.07       58.40      4.72 o 
  -1   4   7       31.74       40.42      9.37 o 
   0   4   7       19.05       17.57      9.37 o 
   1   4   7       54.86       50.48      3.35 o 
   2   4   7       45.69       49.75     10.84 o 
   3   4   7     1088.21     1006.89     23.43 o 
   7   4   7       23.92       36.90      8.79 o 
  -9   5   7       23.48       21.43      7.84 o 
  -8   5   7       10.09       14.06      7.04 o 
  -7   5   7       26.22       27.50      5.90 o 
  -6   5   7       14.16       31.30      5.17 o 
  -5   5   7        6.37        5.58      3.94 o 
  -4   5   7       84.74       84.58      4.85 o 
  -3   5   7        4.39       12.89     10.54 o 
  -2   5   7       52.54       60.33     10.54 o 
  -1   5   7       35.80       39.83     11.13 o 
   0   5   7      202.42      183.34     13.47 o 
   1   5   7       37.70       28.12     11.13 o 
   2   5   7      202.00      195.64     12.89 o 
   3   5   7        0.75        8.79      8.79 o 
   4   5   7        4.69       -4.69      9.37 o 
   5   5   7       14.56       20.50      8.79 o 
   6   5   7        2.29        4.69      8.79 o 
   7   5   7       10.15       10.54      9.37 o 
  -8   6   7        1.32        9.08      7.46 o 
  -7   6   7        0.10        2.64      7.04 o 
  -6   6   7       31.22       32.64      5.42 o 
  -5   6   7        4.53       11.67      4.40 o 
  -4   6   7      278.49      292.98      8.67 o 
  -3   6   7       86.94       91.94      8.07 o 
  -2   6   7        0.24        6.08      6.47 o 
  -1   6   7       23.20       25.77      6.90 o 
   0   6   7       46.03       48.37      7.59 o 
   1   6   7       61.35       72.95      7.65 o 
   2   6   7        0.01        5.27      6.21 o 
   3   6   7       54.95       52.58      7.65 o 
   4   6   7       16.85       19.04      7.04 o 
   5   6   7        0.06       -1.76      9.96 o 
   6   6   7        0.19        3.51      9.37 o 
  -6   7   7       78.59       89.09      8.70 o 
  -5   7   7      129.47      137.00      9.73 o 
  -4   7   7       36.86       48.88      7.65 o 
  -3   7   7        1.84        3.51      9.37 o 
  -2   7   7        6.35        7.88      7.17 o 
  -1   7   7       14.05       15.80      7.17 o 
   0   7   7       16.42       27.53      9.96 o 
   1   7   7       26.52       25.42      7.24 o 
   2   7   7        0.72        6.16      6.82 o 
   3   7   7        0.98        1.33      7.61 o 
   4   7   7       13.11       10.07      7.65 o 
   5   7   7        8.07       15.23     11.71 o 
  -3   8   7        0.33        2.93     10.54 o 
  -2   8   7        1.33        2.34     10.54 o 
  -1   8   7        0.58        0.00     11.13 o 
   0   8   7       12.51       13.92      7.65 o 
   1   8   7       44.23       57.60      8.79 o 
   2   8   7        2.98        5.86      7.87 o 
 -11   0   8       36.80       20.50     11.71 o 
 -10   0   8       33.09       33.97      9.96 o 
  -9   0   8        7.29       20.50      9.37 o 
  -8   0   8       37.25       41.59      8.79 o 
  -7   0   8       19.53       22.26      7.61 o 
  -6   0   8        8.12       16.40      6.44 o 
  -5   0   8      235.99      248.35     11.13 o 
  -4   0   8     1695.86     1676.98     22.26 o 
  -3   0   8       22.37       20.97      2.62 o 
  -2   0   8     1070.46     1021.41     11.13 o 
  -1   0   8       16.04       17.80      3.24 o 
   0   0   8     2453.01     2331.57     37.78 o 
   1   0   8     1055.56      995.76     16.40 o 
   2   0   8      810.36      911.68     10.41 o 
   3   0   8      206.31      200.91      9.96 o 
   4   0   8       45.20       42.17      6.44 o 
   5   0   8       98.67      104.26      9.37 o 
   6   0   8       24.19       20.50      7.61 o 
   7   0   8       34.90       36.47      6.21 o 
   8   0   8       12.15        8.20      5.80 o 
   9   0   8        5.64        5.33      6.33 o 
 -11   1   8       20.69       23.72      8.28 o 
 -10   1   8       84.60       83.29      8.70 o 
  -9   1   8      100.36       94.10      8.25 o 
  -8   1   8       50.52       42.52      6.21 o 
  -7   1   8        4.40        9.96      4.97 o 
  -6   1   8        5.53        8.86      4.75 o 
  -5   1   8        1.15        5.58      4.33 o 
  -4   1   8     5432.02     5301.75     27.71 o 
  -3   1   8       39.34       41.14      4.08 o 
  -2   1   8      303.24      304.17      5.01 o 
  -1   1   8      334.98      317.94      8.49 o 
   0   1   8        0.00        2.61      2.21 o 
   1   1   8     1199.49     1136.90     22.55 o 
   2   1   8       36.28       36.04      4.14 o 
   3   1   8      335.71      340.03      7.84 o 
   4   1   8      425.98      410.45      8.56 o 
   5   1   8       24.20       22.28      4.75 o 
   6   1   8      191.56      179.31      6.46 o 
   7   1   8      181.71      161.43      6.71 o 
   8   1   8        7.87       12.18      4.38 o 
   9   1   8       14.38       29.04      5.73 o 
 -10   2   8      144.41      151.73     14.94 o 
  -9   2   8        5.50        8.20      6.21 o 
  -8   2   8        0.19        8.60      5.99 o 
  -7   2   8        0.12        0.00      5.38 o 
  -6   2   8       59.29       58.35      6.21 o 
  -5   2   8      304.95      304.67     13.47 o 
  -4   2   8     1036.87     1041.31     13.18 o 
  -3   2   8       32.14       36.29      4.22 o 
  -2   2   8      786.11      767.32     11.13 o 
  -1   2   8       36.24       38.94      2.56 o 
   0   2   8      207.62      225.51      9.37 o 
   1   2   8      152.11      136.48      7.03 o 
   2   2   8      118.24      128.48      5.20 o 
   3   2   8      253.92      262.25      8.84 o 
   4   2   8      153.00      135.31      9.96 o 
   5   2   8      414.59      391.28     15.82 o 
   6   2   8       71.81       63.85      9.37 o 
   7   2   8       63.11       55.65      9.96 o 
   8   2   8       30.25       37.28      6.82 o 
   9   2   8        5.42        5.99      5.21 o 
 -10   3   8        1.25        7.41      7.65 o 
  -9   3   8        3.58       17.14      7.24 o 
  -8   3   8        1.52        4.10      4.95 o 
  -7   3   8        0.18        3.63      4.61 o 
  -6   3   8        3.45        5.38      4.27 o 
  -5   3   8       41.46       43.11      4.61 o 
  -4   3   8       36.65       31.63      4.92 o 
  -3   3   8        1.83        4.09      2.75 o 
  -2   3   8        4.33        9.14      3.76 o 
  -1   3   8       29.62       26.94      9.37 o 
   1   3   8       66.34       70.01      4.64 o 
   2   3   8        2.98        3.99      2.41 o 
   3   3   8       19.68       20.52      4.92 o 
   4   3   8      274.70      226.48      9.37 o 
   5   3   8        3.52        7.61      7.03 o 
   6   3   8       44.98       49.20      9.37 o 
   7   3   8       10.87       16.40      8.20 o 
   8   3   8       17.84       21.09      9.37 o 
   9   3   8        0.18        0.00      9.37 o 
  -9   4   8      119.36      105.36      7.66 o 
  -8   4   8       28.80       37.32      6.07 o 
  -7   4   8       39.13       51.57      7.46 o 
  -6   4   8        6.40       14.99      4.61 o 
  -5   4   8       13.49       13.60      4.68 o 
  -4   4   8       32.26       38.41      6.90 o 
  -3   4   8       46.95       48.75      5.24 o 
  -2   4   8      181.84      190.29      6.23 o 
  -1   4   8       81.22       85.11      8.20 o 
   0   4   8      187.60      203.25     12.89 o 
   1   4   8        0.49        8.79      9.96 o 
   2   4   8      289.02      297.12     10.33 o 
   3   4   8       47.37       62.09      9.96 o 
   4   4   8      587.77      528.34     19.33 o 
   5   4   8        8.02       11.71      7.61 o 
   6   4   8        0.03       -1.76      8.20 o 
   7   4   8        2.23        4.10      8.79 o 
   8   4   8       48.76       72.05     11.71 o 
  -9   5   8        6.50       19.03      7.65 o 
  -8   5   8       35.72       31.47      7.65 o 
  -7   5   8       96.56      105.12      7.52 o 
  -6   5   8      221.18      215.78      6.87 o 
  -5   5   8       43.16       53.01      5.73 o 
  -4   5   8       77.71       71.67      5.73 o 
  -3   5   8     1016.34      971.16     22.84 o 
  -2   5   8      445.41      451.61     16.99 o 
  -1   5   8        3.36        8.20      9.96 o 
   0   5   8       19.67       11.71     10.54 o 
   1   5   8       42.14       25.19     11.71 o 
   2   5   8      185.16      180.41     12.89 o 
   3   5   8      995.11      875.68     24.02 o 
   4   5   8       23.82       22.84      9.96 o 
   6   5   8        3.24        5.27      8.79 o 
   7   5   8       11.48       23.43      9.96 o 
  -7   6   8        5.00        2.05      7.04 o 
  -6   6   8        0.00        5.74      5.14 o 
  -5   6   8        3.89        5.46      4.50 o 
  -4   6   8        1.66       12.36      6.92 o 
  -3   6   8       17.63       20.16      6.90 o 
  -2   6   8        0.88        7.33      6.60 o 
  -1   6   8       30.75       22.84     11.71 o 
   0   6   8        7.84       -1.17     11.13 o 
   1   6   8        3.64       11.13      9.37 o 
   2   6   8       16.83       18.16      9.96 o 
   3   6   8        2.84        5.73      6.82 o 
   4   6   8       27.90       24.32     12.89 o 
   5   6   8       42.51       54.47     11.13 o 
   6   6   8        0.02        3.51      9.96 o 
  -6   7   8        3.89       11.13     10.54 o 
  -5   7   8       28.29       19.33      7.24 o 
  -4   7   8       33.78       47.24      8.49 o 
  -3   7   8       92.79       88.90      9.08 o 
  -2   7   8        0.80        2.23      7.59 o 
  -1   7   8       12.45       14.46      7.84 o 
   0   7   8        0.48        0.59      8.79 o 
   1   7   8        7.71       11.44      7.00 o 
   2   7   8       23.49       31.01      7.65 o 
   3   7   8        6.63        9.88      7.42 o 
   4   7   8       70.91       90.06     22.55 o 
  -2   8   8       16.61       12.30     11.13 o 
  -1   8   8        3.40       13.47     11.71 o 
   0   8   8        2.53       18.37      8.07 o 
 -11   1   9       11.05       11.29      8.07 o 
 -10   1   9       89.75       97.93      8.90 o 
  -9   1   9        1.48        1.56      5.99 o 
  -8   1   9       24.65       24.62      6.41 o 
  -7   1   9        0.63        3.98      5.16 o 
  -6   1   9      151.73      164.30      7.46 o 
  -5   1   9       39.08       42.72      5.16 o 
  -4   1   9      240.77      248.21      7.42 o 
  -3   1   9       10.19        9.85      2.66 o 
  -2   1   9     1014.43     1019.82     14.90 o 
  -1   1   9       31.98       30.14      3.81 o 
   0   1   9        9.09        9.14      2.32 o 
   1   1   9       14.65       15.59      2.67 o 
   2   1   9       63.49       72.80      4.75 o 
   3   1   9      265.07      253.57      6.38 o 
   4   1   9      139.77      132.96      9.96 o 
   5   1   9      410.11      367.94      7.93 o 
   6   1   9       38.01       41.22      5.06 o 
   7   1   9       27.38       20.78      4.61 o 
   8   1   9        0.43        3.34      5.18 o 
   9   1   9       11.72       22.06      5.61 o 
 -10   2   9        1.44        4.10      7.04 o 
  -9   2   9       43.51       40.32      7.46 o 
  -8   2   9        3.34        7.03      6.21 o 
  -7   2   9      113.89      110.69      7.46 o 
  -6   2   9      119.21      130.82      7.24 o 
  -5   2   9        0.26        6.13      4.92 o 
  -4   2   9       46.16       50.72      4.92 o 
  -3   2   9       45.78       56.92      5.86 o 
  -2   2   9       25.48       36.90      4.10 o 
  -1   2   9      143.73      153.65      4.07 o 
   1   2   9        0.08        1.17      5.86 o 
   2   2   9      115.92      111.58      4.29 o 
   3   2   9      237.89      232.44      6.92 o 
   4   2   9     1084.92     1002.79     23.43 o 
   5   2   9        7.91       10.54      7.03 o 
   6   2   9       18.47       24.02      8.20 o 
   7   2   9        0.58       11.71      8.20 o 
   8   2   9       19.74       22.12      6.44 o 
   9   2   9        0.30        1.34      5.77 o 
 -10   3   9       11.45        8.59      7.42 o 
  -9   3   9       26.92       24.47      7.24 o 
  -8   3   9        0.00        1.19      6.41 o 
  -7   3   9        3.96        5.86      5.80 o 
  -6   3   9        2.73        8.35      5.58 o 
  -5   3   9        0.27        4.25      4.75 o 
  -4   3   9      164.55      168.66      6.90 o 
  -3   3   9        0.73        6.43      4.28 o 
  -2   3   9      286.06      307.24      6.76 o 
  -1   3   9      172.85      176.89     12.89 o 
   0   3   9       40.55       43.60      7.03 o 
   1   3   9        7.44       10.25      4.14 o 
   2   3   9       11.68       14.65      2.99 o 
   3   3   9      146.33      139.92      7.46 o 
   4   3   9        8.31        4.82      5.34 o 
   5   3   9      165.29      150.54     11.71 o 
   6   3   9        4.54        5.86      8.20 o 
   7   3   9       12.03       17.57      8.79 o 
   8   3   9        0.34        7.03      9.37 o 
  -9   4   9        9.03       24.79      6.51 o 
  -8   4   9      197.03      178.01      8.22 o 
  -7   4   9       77.48       89.18      6.51 o 
  -6   4   9      102.71      103.66      5.95 o 
  -5   4   9        3.73        7.43      4.03 o 
  -4   4   9      183.81      182.73      9.42 o 
  -3   4   9      231.57      225.12     10.25 o 
  -2   4   9      446.85      433.72      8.27 o 
  -1   4   9       19.17       26.94     10.54 o 
   0   4   9       40.54       48.03     11.13 o 
   1   4   9        1.39        0.59      9.96 o 
   2   4   9        5.55       10.87      6.90 o 
   3   4   9      382.80      333.87     15.82 o 
   4   4   9      108.55       97.27     12.01 o 
   5   4   9       17.43       19.33      8.20 o 
   6   4   9       11.52        8.79      8.20 o 
   7   4   9       10.00       14.64      9.37 o 
   8   4   9        0.11        1.76      9.96 o 
  -8   5   9       60.77       65.15      7.34 o 
  -7   5   9       61.38       71.06      7.00 o 
  -6   5   9       87.78       91.98      5.55 o 
  -5   5   9       12.88       19.48      5.33 o 
  -4   5   9        4.07       11.23      6.90 o 
  -3   5   9      143.56      145.85     14.06 o 
  -2   5   9      197.03      209.11     14.06 o 
  -1   5   9       15.58       24.02     11.13 o 
   0   5   9       59.80       60.33     11.71 o 
   1   5   9        4.93        2.93     11.13 o 
   2   5   9       28.68       41.59      9.96 o 
   3   5   9       75.11       55.65     10.54 o 
   4   5   9        0.15        1.76      9.37 o 
   7   5   9        1.49        0.59      9.96 o 
  -7   6   9        6.53        4.81      6.82 o 
  -6   6   9       28.73       27.08      6.09 o 
  -5   6   9       32.25       24.06      5.87 o 
  -4   6   9        1.71       15.00      7.54 o 
  -3   6   9       53.36       65.02     12.30 o 
  -2   6   9       27.41       30.46     12.30 o 
  -1   6   9        2.08       16.99     12.30 o 
   0   6   9        5.73       12.30     12.30 o 
   1   6   9       74.33       77.54     23.14 o 
   2   6   9      123.56      118.91     12.89 o 
   3   6   9        8.22       15.82      9.96 o 
   4   6   9        7.85        8.79      7.04 o 
   5   6   9        2.60        5.27      9.96 o 
  -5   7   9       23.61       20.35      7.84 o 
  -4   7   9       34.36       38.94      8.07 o 
  -3   7   9       48.55       65.14      9.08 o 
  -2   7   9       58.68       58.80      8.84 o 
  -1   7   9       59.27       64.34     15.23 o 
   0   7   9        5.73       13.47      9.96 o 
   1   7   9        2.67       14.94      7.42 o 
   2   7   9        1.82        0.84      7.65 o 
   3   7   9       13.86       19.65      8.25 o 
   4   7   9        0.00       -1.23      8.07 o 
 -10   0  10       32.60       38.07     10.54 o 
  -9   0  10        0.66        4.10      8.20 o 
  -8   0  10       28.16       31.04      8.79 o 
  -7   0  10        1.17        5.27      7.61 o 
  -6   0  10       57.69       67.95      8.20 o 
  -5   0  10        0.12        3.51      6.44 o 
  -4   0  10      148.21      151.02      4.39 o 
  -3   0  10        0.33        1.13      2.56 o 
  -2   0  10       29.84       30.85      3.36 o 
  -1   0  10      523.89      505.81      8.25 o 
   2   0  10       52.92       55.81      4.22 o 
   3   0  10      175.35      182.17     10.54 o 
   4   0  10      111.96      111.88      9.37 o 
   5   0  10       13.52       15.82      7.03 o 
   6   0  10       27.61       39.83      9.37 o 
   7   0  10        1.62        5.56      5.80 o 
   8   0  10      136.16      152.52      9.08 o 
   9   0  10       54.25       82.00     11.71 o 
 -10   1  10        0.08        1.60      6.82 o 
  -9   1  10       22.88       23.43      6.63 o 
  -8   1  10      277.77      253.27     10.14 o 
  -7   1  10      105.22       97.27     12.01 o 
  -6   1  10      397.81      381.29     10.14 o 
  -5   1  10       12.82       17.63      4.97 o 
  -4   1  10        7.28        8.40      4.33 o 
  -3   1  10        2.21        5.43      2.58 o 
  -2   1  10      617.10      621.22      7.46 o 
  -1   1  10      231.71      234.67      5.62 o 
   0   1  10      126.72      131.93      4.59 o 
   1   1  10        0.33        3.29      3.81 o 
   2   1  10      223.41      235.18      5.40 o 
   3   1  10       72.06       66.32      4.17 o 
   4   1  10      771.17      715.19     20.50 o 
   5   1  10      225.05      214.81      6.61 o 
   6   1  10       95.72       78.15      7.24 o 
   7   1  10        2.68        6.44      5.80 o 
   8   1  10        3.59        8.18      5.52 o 
   9   1  10        0.49        5.47      5.61 o 
 -10   2  10        0.54        7.03      7.24 o 
  -9   2  10        7.25        9.32      6.82 o 
  -8   2  10       72.90       67.08      7.65 o 
  -7   2  10       44.43       51.57      6.63 o 
  -6   2  10     2306.66     2243.68     22.73 o 
  -5   2  10       43.07       37.58      5.34 o 
  -4   2  10      124.29      120.15      6.05 o 
  -3   2  10        3.69        7.26      3.90 o 
  -2   2  10      381.56      384.80      6.90 o 
  -1   2  10        4.98        9.37      2.93 o 
   0   2  10      325.64      310.44      3.51 o 
   1   2  10       16.23       15.16      3.65 o 
   2   2  10        0.40        3.08      3.36 o 
   3   2  10      307.74      319.96      6.51 o 
   4   2  10       77.42       68.53      8.79 o 
   5   2  10      958.53      890.33     24.60 o 
   6   2  10       41.03       48.62      9.37 o 
   7   2  10        0.83        4.97      5.99 o 
   8   2  10        7.05       13.18      6.63 o 
 -10   3  10        6.99       11.71      7.46 o 
  -9   3  10        1.08        0.29      7.04 o 
  -8   3  10       17.32       11.77      6.59 o 
  -7   3  10       10.23       12.30      6.44 o 
  -6   3  10      132.51      137.05      7.87 o 
  -5   3  10       21.70       23.74      5.58 o 
  -4   3  10       36.30       34.27      4.75 o 
  -3   3  10      123.07      121.52      5.25 o 
  -2   3  10       30.25       36.47      3.87 o 
  -1   3  10       23.53       31.04     11.13 o 
   0   3  10        0.11        7.61      7.03 o 
   1   3  10       86.64       83.68      5.04 o 
   2   3  10      278.65      265.48      5.71 o 
   3   3  10      178.43      166.20      7.00 o 
   4   3  10      162.63      133.19      8.07 o 
   5   3  10       26.94       26.94      8.20 o 
   6   3  10        0.41       -0.59      8.20 o 
   7   3  10       11.78       11.71      8.79 o 
   8   3  10        0.26       -4.69      9.37 o 
  -9   4  10       40.75       52.45      8.67 o 
  -8   4  10       38.08       44.49      8.07 o 
  -7   4  10       17.75       35.01      7.24 o 
  -6   4  10        5.33       10.65      4.42 o 
  -5   4  10        0.53        6.49      3.88 o 
  -4   4  10        4.88        7.73      6.82 o 
  -3   4  10        0.04       21.67     11.71 o 
  -2   4  10       13.36       26.94     11.71 o 
  -1   4  10        9.81       22.84     10.54 o 
   0   4  10       30.30       32.80     11.13 o 
   1   4  10       51.75       42.17     11.71 o 
   2   4  10      138.90      129.77      9.26 o 
   3   4  10       72.24       83.21      7.42 o 
   4   4  10        2.05        8.79      7.61 o 
   5   4  10       27.20       27.53      8.79 o 
   6   4  10       14.33       25.77      9.96 o 
   7   4  10        0.41        2.93      9.37 o 
  -8   5  10        0.00        6.71      6.35 o 
  -7   5  10        6.48       12.96      5.92 o 
  -6   5  10       43.09       51.28      6.08 o 
  -5   5  10       85.70       86.88      6.39 o 
  -4   5  10        6.68       19.24      7.74 o 
  -3   5  10      437.93      415.88     18.74 o 
  -2   5  10       52.57       72.63     11.71 o 
  -1   5  10       18.03       28.12     11.71 o 
   0   5  10       12.55       21.67     11.71 o 
   1   5  10      352.11      316.89     17.57 o 
   2   5  10       26.81       27.80      7.88 o 
   3   5  10        2.36        1.17      9.37 o 
  -7   6  10        3.13       13.47     11.13 o 
  -6   6  10        0.13        8.91      6.21 o 
  -5   6  10       18.97       26.47      6.31 o 
  -4   6  10        4.83       24.88      7.84 o 
  -3   6  10       83.00       81.42     13.47 o 
  -2   6  10       23.26       23.43     11.71 o 
  -1   6  10      123.05       98.40     14.06 o 
   0   6  10       14.28        7.03     12.30 o 
   1   6  10       85.02       87.11     20.50 o 
   2   6  10        0.37        1.17      9.37 o 
   3   6  10        0.03        4.10      9.96 o 
   4   6  10       35.04       29.29     11.71 o 
   5   6  10        0.54        5.86     10.54 o 
  -5   7  10        0.01       11.68      7.61 o 
  -4   7  10       22.03       33.43      7.00 o 
  -3   7  10       49.39       56.88      9.26 o 
  -2   7  10        3.13        3.33      7.74 o 
  -1   7  10       70.01       89.28     15.52 o 
   0   7  10      132.27      154.34     23.43 o 
   1   7  10        0.44        7.78      7.24 o 
   2   7  10        4.85       19.78      8.07 o 
   3   7  10        1.32        8.20     11.13 o 
 -10   1  11        4.40        5.56      7.04 o 
  -9   1  11        7.73       13.47      6.21 o 
  -8   1  11       33.40       30.93      6.59 o 
  -7   1  11        0.05        0.95      5.58 o 
  -6   1  11     1144.68     1073.94     15.94 o 
  -5   1  11        0.47       -0.53      4.75 o 
  -4   1  11       47.81       49.62      3.69 o 
  -3   1  11       21.61       22.47      2.94 o 
  -2   1  11        3.72        4.14      2.56 o 
  -1   1  11       16.66       18.89      3.82 o 
   0   1  11      639.93      635.93      8.73 o 
   1   1  11       27.90       30.38      3.71 o 
   2   1  11       27.18       28.41      4.10 o 
   3   1  11       14.43       10.54      4.10 o 
   4   1  11       27.00       23.02      5.16 o 
   5   1  11        8.06        7.32      4.97 o 
   6   1  11       28.74       23.42      5.99 o 
   7   1  11        0.79        5.86      5.80 o 
   8   1  11       20.22       27.61      5.97 o 
 -10   2  11       10.74       12.59      7.46 o 
  -9   2  11        4.66        7.31      9.37 o 
  -8   2  11        0.35        4.23      6.41 o 
  -7   2  11       29.69       33.01      6.59 o 
  -6   2  11     1073.69     1056.15     16.32 o 
  -5   2  11       66.45       65.21      5.91 o 
  -4   2  11       47.01       55.76      5.49 o 
  -3   2  11       50.43       54.36      4.12 o 
  -2   2  11       23.57       28.70      4.10 o 
  -1   2  11      606.02      605.69     11.13 o 
   0   2  11      191.55      189.35      3.72 o 
   1   2  11       15.49       13.72      4.34 o 
   2   2  11        0.99        3.78      3.57 o 
   3   2  11       38.61       39.70      4.13 o 
   4   2  11       57.31       54.37     11.13 o 
   5   2  11        1.28        7.03      7.61 o 
   6   2  11       13.34        7.61      7.61 o 
   7   2  11        3.41        7.26      6.41 o 
   8   2  11       12.61       12.48      6.82 o 
  -9   3  11       13.72       11.10      7.65 o 
  -8   3  11        7.72        3.23      6.82 o 
  -7   3  11       62.56       62.76      7.46 o 
  -6   3  11        2.45        4.39      5.80 o 
  -5   3  11       13.03       10.80      5.49 o 
  -4   3  11        9.50       13.15      4.44 o 
  -3   3  11      164.82      170.37      5.81 o 
  -2   3  11        4.73        5.79      3.87 o 
  -1   3  11       41.67       53.89     11.13 o 
   0   3  11       63.36       75.29      6.47 o 
   1   3  11      193.49      183.46      6.33 o 
   2   3  11      225.41      213.66      7.74 o 
   3   3  11      147.81      136.22      6.80 o 
   4   3  11      142.89      110.24      8.79 o 
   5   3  11        0.10       -1.76      7.61 o 
   6   3  11        0.15       -5.86      8.20 o 
   7   3  11        6.11       10.54      9.96 o 
  -9   4  11       35.94       27.62      8.01 o 
  -8   4  11       20.50       28.05      7.65 o 
  -7   4  11       22.81       35.32      7.04 o 
  -6   4  11        8.25       11.38      5.44 o 
  -5   4  11       62.12       60.66      6.03 o 
  -4   4  11      250.33      253.33     10.83 o 
  -3   4  11       21.38       32.22     12.89 o 
  -2   4  11        5.14       14.06     11.71 o 
  -1   4  11       13.97       37.49     11.13 o 
   0   4  11      101.92      118.91     13.47 o 
   1   4  11      807.87      762.05     23.43 o 
   2   4  11       32.22       42.25     10.54 o 
   3   4  11        5.63        5.94      5.75 o 
   4   4  11        0.00        2.65      5.91 o 
   5   4  11       34.46       32.22      9.37 o 
   6   4  11       10.85       12.30      9.37 o 
   7   4  11        0.09       -4.10      9.96 o 
  -8   5  11        1.23       17.96     16.40 o 
  -7   5  11        1.34        5.80      8.20 o 
  -6   5  11      136.09      136.41      9.99 o 
  -5   5  11        2.87        8.02      7.58 o 
  -4   5  11        0.14       19.68      8.16 o 
  -3   5  11        6.69       18.16     12.89 o 
  -2   5  11      120.77      127.11     13.47 o 
  -1   5  11       50.83       63.85     12.89 o 
   0   5  11       29.39       39.83     12.89 o 
   1   5  11       72.16       88.45     14.64 o 
   2   5  11       67.53       77.50      8.86 o 
   3   5  11        7.91        6.44      9.37 o 
   4   5  11        4.79        5.86      9.96 o 
  -6   6  11        2.11        9.39      6.13 o 
  -5   6  11       43.47       54.09      9.15 o 
  -4   6  11        0.51       10.26      7.45 o 
  -3   6  11        0.51        6.44     11.71 o 
  -2   6  11        5.82       14.06     12.89 o 
  -1   6  11        3.45       18.74     12.30 o 
   0   6  11       33.41       21.67     12.89 o 
   1   6  11       48.41       58.37     12.89 o 
   2   6  11        1.44        7.61      9.96 o 
   3   6  11        8.85        7.61     10.54 o 
   4   6  11        1.28       -1.76     11.13 o 
  -4   7  11        0.40        2.64      7.46 o 
  -3   7  11        0.11        8.60      8.58 o 
  -2   7  11       18.03       17.06      8.58 o 
  -1   7  11        0.21       -2.34     13.47 o 
   0   7  11       13.80       12.89     14.64 o 
   1   7  11        1.63       15.82     11.13 o 
   2   7  11        1.15       12.38      8.49 o 
 -10   0  12       91.13       77.32     12.30 o 
  -9   0  12        2.46        5.27      8.79 o 
  -8   0  12        1.15        2.93      8.20 o 
  -7   0  12       41.04       48.62      9.37 o 
  -6   0  12       13.64       18.74      8.20 o 
  -5   0  12       17.06       12.30      7.03 o 
  -4   0  12       80.50       84.52      4.43 o 
  -3   0  12       74.80       75.55      4.33 o 
  -2   0  12      380.79      394.79      8.28 o 
  -1   0  12      738.88      709.56     11.37 o 
   0   0  12      439.77      451.59     10.67 o 
   1   0  12      160.67      180.01     11.09 o 
   2   0  12      402.60      404.38      7.74 o 
   3   0  12      130.16      130.83      7.84 o 
   4   0  12      250.45      230.78     13.47 o 
   5   0  12       66.33       55.06      9.37 o 
   6   0  12        0.46        4.10      7.61 o 
   7   0  12       51.02       61.50     11.13 o 
   8   0  12       14.17       18.74      9.96 o 
 -10   1  12        5.79        3.18      7.24 o 
  -9   1  12        0.12        1.76      6.63 o 
  -8   1  12        4.40        5.03      5.99 o 
  -7   1  12       68.09       65.08      7.04 o 
  -6   1  12      552.86      503.43     11.80 o 
  -5   1  12        0.20        2.05      4.97 o 
  -4   1  12      446.17      438.62      6.94 o 
  -3   1  12       63.01       59.66      2.94 o 
  -2   1  12       60.59       58.44      3.59 o 
  -1   1  12        3.07        5.76      4.69 o 
   0   1  12        8.87        8.40      2.82 o 
   1   1  12      384.49      397.22      6.75 o 
   2   1  12      597.03      595.55      9.91 o 
   3   1  12       74.83       62.80      4.47 o 
   4   1  12       26.45       20.79      5.38 o 
   5   1  12      145.01      134.01     11.71 o 
   6   1  12        4.85        5.86      5.58 o 
   7   1  12        1.34       12.30      6.63 o 
   8   1  12       14.49       14.06      6.82 o 
 -10   2  12        3.78        3.51      7.46 o 
  -9   2  12        1.69        1.00      7.00 o 
  -8   2  12        2.05        1.46      6.63 o 
  -7   2  12      129.02      123.93      8.28 o 
  -6   2  12      607.51      596.87     13.00 o 
  -5   2  12       67.88       60.96      5.91 o 
  -4   2  12       39.52       38.79      5.20 o 
  -3   2  12        0.01        2.41      3.45 o 
  -2   2  12       14.07       14.51      4.10 o 
  -1   2  12      147.87      143.26      4.29 o 
   0   2  12        5.09       10.79      5.18 o 
   1   2  12        3.87        9.55      5.05 o 
   2   2  12       12.56       16.50      4.81 o 
   3   2  12      531.44      507.27     10.44 o 
   4   2  12        1.99        7.91      5.38 o 
   5   2  12       10.57        9.96      8.20 o 
   6   2  12       40.98       39.61      6.82 o 
   7   2  12        7.84        6.42      6.41 o 
  -9   3  12        3.48        6.26      7.24 o 
  -8   3  12        0.06        9.14      7.24 o 
  -7   3  12       18.48       18.74      6.63 o 
  -6   3  12       83.03       84.55      7.42 o 
  -5   3  12       10.44       12.75      5.20 o 
  -4   3  12       25.32       27.42      4.53 o 
  -3   3  12        3.07        5.59      4.89 o 
  -2   3  12       47.17       41.00     12.30 o 
  -1   3  12       39.30       42.76     12.30 o 
   0   3  12        0.28        2.61      4.34 o 
   1   3  12      144.72      143.73      6.21 o 
   2   3  12       75.37       85.12      6.72 o 
   3   3  12      102.14       97.97      6.52 o 
   4   3  12       47.33       42.20      6.82 o 
   5   3  12        1.22        7.61      8.20 o 
   6   3  12        0.14        6.44      8.79 o 
   7   3  12        4.03       14.06      9.96 o 
  -8   4  12       32.14       32.98     10.54 o 
  -7   4  12        0.08        9.96      6.63 o 
  -6   4  12       59.54       61.26      6.27 o 
  -5   4  12      313.50      307.49      8.75 o 
  -4   4  12        1.85        9.32      7.26 o 
  -3   4  12       41.96       25.19     12.30 o 
  -2   4  12      136.81      112.46     14.64 o 
  -1   4  12        9.32       22.84     11.71 o 
   0   4  12       20.05       27.53     11.71 o 
   1   4  12       73.34       67.95     12.89 o 
   2   4  12      377.31      368.29     10.11 o 
   3   4  12        1.46        1.62      5.99 o 
   4   4  12        0.01        3.90      5.99 o 
   5   4  12        0.26        4.10      8.79 o 
   6   4  12       56.60       78.49     11.71 o 
  -7   5  12       46.24       45.11     11.42 o 
  -6   5  12        9.53       16.47      8.23 o 
  -5   5  12      361.95      343.22     13.18 o 
  -4   5  12      244.97      236.86     11.67 o 
  -3   5  12        3.46       -1.17     12.89 o 
  -2   5  12        0.38       11.71     11.71 o 
  -1   5  12       10.45        7.03     11.71 o 
   0   5  12      231.97      252.45     18.16 o 
   1   5  12      557.84      527.55     15.31 o 
   2   5  12       80.25       73.09      9.00 o 
   3   5  12       36.62       26.94      9.96 o 
   4   5  12        2.91        0.59      9.96 o 
  -6   6  12        7.04       10.15      8.56 o 
  -5   6  12       37.60       44.09      9.66 o 
  -4   6  12       19.75       36.65      8.73 o 
  -3   6  12       33.50       44.52     13.47 o 
  -2   6  12        0.09        9.37     12.89 o 
  -1   6  12        2.19        7.61     13.47 o 
   0   6  12       39.95       28.12     14.64 o 
   1   6  12       43.89       56.47     15.23 o 
   2   6  12       58.87       80.25     12.89 o 
   3   6  12       12.35        0.59     11.13 o 
   4   6  12        2.38       -0.59     11.13 o 
  -3   7  12       35.74       34.56     14.64 o 
  -2   7  12        9.46       15.82     14.06 o 
  -1   7  12       46.13       31.04     15.23 o 
   0   7  12       20.72       41.27     15.82 o 
  -9   1  13       10.39       14.19      7.24 o 
  -8   1  13       65.13       62.15     10.54 o 
  -7   1  13       22.11       17.31      6.41 o 
  -6   1  13        0.01        2.05      5.38 o 
  -5   1  13       10.67       12.37      5.16 o 
  -4   1  13      214.52      219.33      4.55 o 
  -3   1  13      125.75      117.55      3.80 o 
  -2   1  13        0.10        2.87      3.70 o 
  -1   1  13        5.18        5.98      3.30 o 
   0   1  13        6.26        7.15      3.07 o 
   1   1  13       27.80       31.34      4.13 o 
   2   1  13      319.94      318.45      6.22 o 
   3   1  13      430.39      411.36      7.20 o 
   4   1  13        3.67       10.54      5.38 o 
   5   1  13        4.67        3.51      5.38 o 
   6   1  13        0.97        9.96      6.21 o 
   7   1  13       20.70       33.04      7.24 o 
  -9   2  13       58.00       58.37      8.48 o 
  -8   2  13      198.40      180.41      9.94 o 
  -7   2  13        4.77        9.49      6.41 o 
  -6   2  13       90.60       89.23      7.00 o 
  -5   2  13       46.01       41.21      5.75 o 
  -4   2  13        7.68       13.22      4.64 o 
  -3   2  13      106.15      110.80      5.35 o 
  -2   2  13      168.84      163.23      5.90 o 
  -1   2  13       11.66       15.63      5.18 o 
   0   2  13       99.28      101.40      7.26 o 
   1   2  13      351.93      336.55     10.92 o 
   2   2  13      603.66      601.37     11.21 o 
   3   2  13        0.57        3.55      4.89 o 
   4   2  13        4.14       10.54      8.20 o 
   5   2  13        0.03        5.86      7.61 o 
   6   2  13       18.33       18.45      6.63 o 
   7   2  13        0.25        8.32      6.82 o 
  -9   3  13        6.49       11.53      8.07 o 
  -8   3  13      159.68      145.45      9.91 o 
  -7   3  13        0.03        9.75      6.44 o 
  -6   3  13       62.80       65.42      7.03 o 
  -5   3  13       21.06       23.24      5.41 o 
  -4   3  13        2.58        5.13      4.17 o 
  -3   3  13        0.00        5.15      6.82 o 
  -2   3  13      261.54      240.74     16.40 o 
  -1   3  13       43.83       43.73      6.10 o 
   0   3  13        1.10        8.62      9.66 o 
   1   3  13       13.43       18.08      5.94 o 
   2   3  13        3.72        2.47      4.86 o 
   3   3  13       45.50       44.12      6.03 o 
   4   3  13        0.01       -1.76      7.61 o 
   5   3  13       33.39       37.49      9.96 o 
   6   3  13        1.41        5.27      8.79 o 
  -8   4  13       48.32       55.40      8.48 o 
  -7   4  13       25.59       33.73      6.72 o 
  -6   4  13        4.17       14.11      7.89 o 
  -5   4  13      216.05      236.14     11.67 o 
  -4   4  13      398.48      405.24     13.34 o 
  -3   4  13       25.24       28.70     12.89 o 
  -2   4  13       13.00       18.74     12.30 o 
  -1   4  13       37.48       44.52     12.89 o 
   0   4  13       16.50       16.99     12.30 o 
   1   4  13      226.13      217.31     16.40 o 
   2   4  13       60.26       59.17      6.56 o 
   3   4  13        7.96       11.47      5.64 o 
   4   4  13        5.52        8.79      9.37 o 
   5   4  13        0.09       -1.76      9.37 o 
   6   4  13        0.76        0.59      9.37 o 
  -7   5  13        4.63        8.65      8.67 o 
  -6   5  13        8.39       15.87      7.98 o 
  -5   5  13       27.03       47.11      9.29 o 
  -4   5  13        4.42       18.24      8.30 o 
  -3   5  13       27.04       24.02     14.06 o 
  -2   5  13        3.02       13.47     12.30 o 
  -1   5  13        0.16        7.03     12.30 o 
   0   5  13        5.83       11.13     12.89 o 
   1   5  13       11.36       32.17      8.79 o 
   2   5  13        0.66        9.37      9.96 o 
   3   5  13       42.03       41.00     11.13 o 
   4   5  13        5.28       -2.93     10.54 o 
  -5   6  13       13.23        9.72      8.99 o 
  -4   6  13       10.04       24.61      9.96 o 
  -3   6  13        0.56       18.74     13.47 o 
  -2   6  13        1.46        9.37     12.89 o 
  -1   6  13       46.84       33.39     15.23 o 
   0   6  13       49.32       26.36     14.06 o 
   1   6  13       33.11       40.05      9.57 o 
   2   6  13        6.24        8.20     10.54 o 
   3   6  13       42.78       51.55     12.89 o 
  -9   0  14       24.11       17.57     10.54 o 
  -8   0  14        2.11        6.44      9.37 o 
  -7   0  14        0.05        3.51      8.20 o 
  -6   0  14        5.80       11.13      8.20 o 
  -5   0  14        6.74        3.51      7.03 o 
  -4   0  14      106.35       98.40      8.79 o 
  -3   0  14      291.31      298.14     11.71 o 
  -2   0  14      204.48      190.23      7.98 o 
  -1   0  14        2.09        3.98      3.70 o 
   0   0  14       39.28       49.52      6.38 o 
   1   0  14        0.31        7.98      3.97 o 
   2   0  14      545.11      554.75     12.85 o 
   3   0  14      171.01      171.99      9.31 o 
   4   0  14       48.09       45.69      9.37 o 
   5   0  14        0.61       -0.59      8.20 o 
   6   0  14       70.12       89.03     12.30 o 
   7   0  14       36.57       65.60     12.30 o 
  -9   1  14       93.45       88.58      8.70 o 
  -8   1  14        0.18        0.04      6.41 o 
  -7   1  14        0.01        3.35      5.99 o 
  -6   1  14        5.81        7.91      5.80 o 
  -5   1  14        3.27        3.40      5.16 o 
  -4   1  14      289.95      280.00      8.67 o 
  -3   1  14        7.11       12.51      4.34 o 
  -2   1  14       73.69       72.81      4.58 o 
  -1   1  14        8.74        9.56      2.66 o 
   0   1  14       48.45       54.13      4.51 o 
   1   1  14       91.81       99.75      4.56 o 
   2   1  14      266.68      258.34      6.06 o 
   3   1  14       12.03        8.60      3.70 o 
   4   1  14        0.30        2.64      5.80 o 
   5   1  14       13.77        9.08      5.80 o 
   6   1  14       35.57       39.64      7.46 o 
   7   1  14       12.62       26.70      8.20 o 
  -9   2  14        0.60        1.22      7.42 o 
  -8   2  14      720.72      627.15     15.49 o 
  -7   2  14       13.46       15.83      6.41 o 
  -6   2  14      100.03      103.23      7.42 o 
  -5   2  14       17.80       16.45      5.34 o 
  -4   2  14        1.25        2.45      4.12 o 
  -3   2  14        4.21        8.10      3.84 o 
  -2   2  14      206.09      202.89      7.14 o 
  -1   2  14        0.60        4.61      4.33 o 
   0   2  14       97.68      106.22      6.43 o 
   1   2  14        0.10        5.02      4.71 o 
   2   2  14        3.15        6.22      4.73 o 
   3   2  14      610.91      592.38     11.94 o 
   4   2  14       77.33       74.97     10.54 o 
   5   2  14        0.07        3.22      6.21 o 
   6   2  14        0.00        1.76      6.63 o 
  -8   3  14      459.33      405.23     13.46 o 
  -7   3  14       28.65       33.34      7.00 o 
  -6   3  14        0.69        4.52      5.91 o 
  -5   3  14       27.22       18.87      7.36 o 
  -4   3  14        3.10       14.90      7.26 o 
  -3   3  14       37.10       36.02      7.58 o 
  -2   3  14        0.01        3.51     12.30 o 
  -1   3  14      133.78      127.41      8.43 o 
   0   3  14      158.55      159.60      9.00 o 
   1   3  14      138.23      138.69     14.64 o 
   2   3  14       22.72       30.12      5.73 o 
   3   3  14       59.88       50.28      6.44 o 
   4   3  14       71.83       96.03      9.96 o 
   5   3  14        1.90        1.76      8.20 o 
   6   3  14        0.85        8.79      9.37 o 
  -7   4  14       14.35       12.76      8.99 o 
  -6   4  14        0.78        4.95      8.23 o 
  -5   4  14       22.87       35.76      8.67 o 
  -4   4  14       40.60       52.52      8.67 o 
  -3   4  14       21.82       34.48     10.54 o 
  -2   4  14        2.70       16.99     13.47 o 
  -1   4  14      119.91      123.59     14.06 o 
   0   4  14       96.78      101.92     15.23 o 
   1   4  14       14.89       30.85      8.01 o 
   2   4  14        5.68        9.32      5.61 o 
   3   4  14        5.37        1.85      5.92 o 
   4   4  14       18.68       23.98      7.24 o 
   5   4  14       15.55       35.14     10.54 o 
  -6   5  14       21.86       18.63      8.77 o 
  -5   5  14      125.69      128.27     10.83 o 
  -4   5  14        0.03       12.16      8.56 o 
  -3   5  14        0.30       10.54     12.89 o 
  -2   5  14        1.30       26.36     13.47 o 
  -1   5  14      105.93      120.08     15.82 o 
   0   5  14        9.00        2.93     12.89 o 
   1   5  14        1.27        9.60      9.08 o 
   2   5  14        3.99        5.44      8.43 o 
   3   5  14        2.99       -1.76     10.54 o 
   4   5  14        2.21       -1.17     11.13 o 
  -4   6  14       10.76       32.54     15.23 o 
  -3   6  14        4.21       18.16     14.06 o 
  -2   6  14       94.17       98.99     16.40 o 
  -1   6  14      147.70      158.74     18.16 o 
   0   6  14        1.84        3.51     14.06 o 
   1   6  14        0.09        6.21      8.99 o 
  -9   1  15        1.18       10.88      7.65 o 
  -8   1  15      101.33       94.08      8.70 o 
  -7   1  15        0.00        4.91      6.41 o 
  -6   1  15        4.93       10.58      5.99 o 
  -5   1  15        0.92        5.77      5.34 o 
  -4   1  15       18.05       25.41      5.07 o 
  -3   1  15       89.02       85.01      5.33 o 
  -2   1  15      110.31      114.63      4.41 o 
  -1   1  15       18.17       21.76      3.55 o 
   0   1  15       58.53       63.23      4.82 o 
   1   1  15      112.60      115.42      4.92 o 
   2   1  15       38.80       47.99      5.62 o 
   3   1  15        0.49       -0.07      4.50 o 
   4   1  15       21.40       14.99      7.03 o 
   5   1  15        0.39        2.34      5.80 o 
   6   1  15       21.24       25.88     12.30 o 
  -8   2  15      593.85      522.13     14.70 o 
  -7   2  15       25.89       26.74      7.04 o 
  -6   2  15        0.04        4.48      5.75 o 
  -5   2  15       57.41       61.59      7.03 o 
  -4   2  15       10.13       16.40      7.15 o 
  -3   2  15      154.37      162.34      6.74 o 
  -2   2  15       59.57       62.12      5.41 o 
  -1   2  15        7.62       10.69      4.73 o 
   0   2  15        2.88        7.32      5.41 o 
   1   2  15        5.69       15.51      4.50 o 
   2   2  15       15.41       15.28      5.48 o 
   3   2  15       12.25        7.75      5.39 o 
   4   2  15       16.63       19.04      6.21 o 
   5   2  15        3.83        7.32      6.63 o 
   6   2  15        9.16       13.76      7.04 o 
  -8   3  15       82.95       75.01      8.90 o 
  -7   3  15       21.69       33.97     11.13 o 
  -6   3  15       40.74       50.09      8.56 o 
  -5   3  15        8.88       12.57      7.45 o 
  -4   3  15       22.27       32.84      8.23 o 
  -3   3  15       43.54       36.69     11.42 o 
  -2   3  15      132.63      124.76     15.82 o 
  -1   3  15      366.26      344.18      9.54 o 
   0   3  15      105.16      114.33     12.01 o 
   1   3  15       61.18       70.95      7.85 o 
   2   3  15       33.19       37.34      6.21 o 
   3   3  15       22.51       19.55      5.99 o 
   4   3  15        2.53        2.32      6.59 o 
   5   3  15       15.23       11.13      9.96 o 
  -7   4  15       57.90       55.12     10.08 o 
  -6   4  15       90.44       97.80     10.69 o 
  -5   4  15       24.43       25.20      8.43 o 
  -4   4  15        1.65       15.56      8.56 o 
  -3   4  15       15.35       29.27      8.13 o 
  -2   4  15        0.82       19.92     14.06 o 
  -1   4  15      133.16      121.83     15.82 o 
   0   4  15       39.38       55.65     14.06 o 
   1   4  15        3.08       18.26      7.88 o 
   2   4  15       35.45       42.00      6.67 o 
   3   4  15        5.85        5.56      6.18 o 
   4   4  15       16.03       28.59      7.59 o 
  -5   5  15       12.60       18.67      9.10 o 
  -4   5  15       24.09       27.38      9.10 o 
  -3   5  15        4.25       16.11      8.56 o 
  -2   5  15        0.04        3.51     12.89 o 
  -1   5  15      114.99      145.26     17.57 o 
   0   5  15       64.96       87.28     15.82 o 
   1   5  15        0.04        2.76      8.43 o 
   2   5  15        4.00       28.70     11.13 o 
   3   5  15       49.26       55.06     12.30 o 
  -2   6  15       16.94       31.63     15.82 o 
  -1   6  15       83.26      108.95     18.16 o 
   0   6  15       24.46       24.02     15.82 o 
  -8   0  16       43.84       37.49     11.13 o 
  -7   0  16        3.08        2.34      9.37 o 
  -6   0  16      379.92      348.52     15.82 o 
  -5   0  16       87.18       76.73      9.96 o 
  -4   0  16       49.21       55.65      8.79 o 
  -3   0  16       82.31       77.27      5.65 o 
  -2   0  16      123.89      113.76      5.68 o 
  -1   0  16      414.34      432.46      8.87 o 
   0   0  16      999.62     1001.72     17.60 o 
   1   0  16      329.45      357.91     22.26 o 
   2   0  16      102.15      122.12      9.08 o 
   3   0  16      112.08      111.71      8.84 o 
   4   0  16        7.88        7.61      8.79 o 
   5   0  16       56.16       83.76     12.30 o 
  -8   1  16       23.40       25.77      7.46 o 
  -7   1  16       21.98       26.57      8.79 o 
  -6   1  16       34.81       29.15      6.41 o 
  -5   1  16        4.11        6.26      5.34 o 
  -4   1  16       13.89       18.43      5.34 o 
  -3   1  16       45.05       52.11      4.19 o 
  -2   1  16       10.39       13.02      3.41 o 
  -1   1  16        0.16        3.07      3.49 o 
   0   1  16      107.86      111.19      5.92 o 
   1   1  16      158.00      162.34      5.56 o 
   2   1  16       25.48       32.36      4.13 o 
   3   1  16       20.85       16.24      4.80 o 
   4   1  16       25.37       30.52      7.04 o 
   5   1  16        7.01       10.84      6.63 o 
  -8   2  16       74.77       76.19     10.84 o 
  -7   2  16       20.52       19.04      7.32 o 
  -6   2  16        3.21        7.05      5.91 o 
  -5   2  16        0.84        4.56      7.08 o 
  -4   2  16        6.96       19.83      7.45 o 
  -3   2  16       28.06       23.20      4.97 o 
  -2   2  16        5.79       10.22      5.58 o 
  -1   2  16      111.71      118.83      7.14 o 
   0   2  16        1.49       13.58      5.40 o 
   1   2  16      154.44      169.67      9.30 o 
   2   2  16        5.90       15.30      5.24 o 
   3   2  16        5.71        6.86      4.70 o 
   4   2  16        3.43        4.10      6.21 o 
   5   2  16        1.18       -0.88      7.04 o 
  -7   3  16      100.49      106.60     13.47 o 
  -6   3  16        4.28       13.53      8.23 o 
  -5   3  16        0.07       12.45      7.53 o 
  -4   3  16        6.96       14.88     12.01 o 
  -3   3  16        5.80       16.50      7.89 o 
  -2   3  16       16.55       34.56     14.64 o 
  -1   3  16       16.26       30.29      6.06 o 
   0   3  16       44.37       51.96     14.35 o 
   1   3  16      242.41      241.45     12.18 o 
   2   3  16        3.96        7.49      6.32 o 
   3   3  16        0.04       -1.04      6.41 o 
   4   3  16        1.55       -0.64      6.59 o 
  -6   4  16       36.58       40.30      9.75 o 
  -5   4  16       24.63       25.00      8.86 o 
  -4   4  16       66.13       71.71     10.84 o 
  -3   4  16       10.77       22.33      8.33 o 
  -2   4  16        3.69       15.82     14.06 o 
  -1   4  16      193.93      185.09     16.99 o 
   0   4  16       66.38       76.15     14.64 o 
   1   4  16       37.30       47.50      6.79 o 
   2   4  16        0.24        1.59      6.13 o 
   3   4  16        6.66       13.61      7.24 o 
  -4   5  16        1.29        4.56      9.21 o 
  -3   5  16        4.50       29.80      9.29 o 
  -2   5  16       48.56       45.10     15.82 o 
  -1   5  16       93.49       93.13     16.40 o 
   0   5  16      177.39      176.89     18.74 o 
   1   5  16       15.07       13.98      8.86 o 
  -7   1  17       12.26       10.06      6.82 o 
  -6   1  17       46.93       50.68     10.54 o 
  -5   1  17      132.56      132.41      9.96 o 
  -4   1  17        2.04        0.03      6.92 o 
  -3   1  17        0.02        9.68      7.08 o 
  -2   1  17       20.40       20.52      3.81 o 
  -1   1  17        1.24        6.95      3.76 o 
   0   1  17      339.25      332.27      8.37 o 
   1   1  17      180.92      188.64      7.69 o 
   2   1  17        0.02        4.71      4.64 o 
   3   1  17        0.12        4.94      5.64 o 
   4   1  17        3.69        7.32      6.63 o 
  -7   2  17        8.14        9.37      9.96 o 
  -6   2  17        0.33        1.17      9.96 o 
  -5   2  17        4.02       10.99      7.98 o 
  -4   2  17        6.78       13.50      7.98 o 
  -3   2  17       68.96       70.77      8.67 o 
  -2   2  17       36.39       40.07      4.26 o 
  -1   2  17       91.23       88.06      5.88 o 
   0   2  17      168.06      169.27      6.90 o 
   1   2  17       30.48       48.42      5.27 o 
   2   2  17        1.87        7.44      4.62 o 
   3   2  17        3.57        2.94      4.92 o 
   4   2  17       28.41       34.56      7.65 o 
  -6   3  17       53.48       58.81      9.75 o 
  -5   3  17       25.43       37.78      8.77 o 
  -4   3  17      193.64      187.84     11.37 o 
  -3   3  17       53.96       45.00      8.86 o 
  -2   3  17       12.24       21.15      8.33 o 
  -1   3  17       69.45       83.69     17.28 o 
   0   3  17       10.25       17.31      6.92 o 
   1   3  17       41.34       59.91      6.84 o 
   2   3  17        0.27        5.31      5.74 o 
   3   3  17        8.07        7.54      6.19 o 
  -5   4  17        1.49       11.54      9.21 o 
  -4   4  17        6.94       14.60      8.99 o 
  -3   4  17        8.32       14.99      8.23 o 
  -2   4  17       20.60       35.73     14.64 o 
  -1   4  17        9.21       25.19     13.47 o 
   0   4  17       14.92       30.46     14.64 o 
   1   4  17        0.53        6.46      6.24 o 
   2   4  17        5.75        9.86      6.39 o 
  -2   5  17        9.39       24.60     15.23 o 
  -1   5  17       58.91       88.45     17.57 o 
  -7   0  18        0.60       10.54      9.96 o 
  -6   0  18       99.90       90.79     11.13 o 
  -5   0  18      122.52      104.85     11.13 o 
  -4   0  18       39.82       40.15      7.22 o 
  -3   0  18        0.22       15.82     13.47 o 
  -2   0  18       69.63       70.52      7.61 o 
  -1   0  18        0.07        2.78      6.23 o 
   0   0  18      440.32      451.29     13.83 o 
   1   0  18       23.69       40.28     13.76 o 
   2   0  18        0.01        8.32      6.82 o 
   3   0  18       18.83       14.27      7.74 o 
   4   0  18        9.84       10.54      9.96 o 
  -7   1  18       16.96       23.14      8.49 o 
  -6   1  18       27.19       21.67     10.54 o 
  -5   1  18        0.19        6.83      7.89 o 
  -4   1  18       45.92       47.51     10.25 o 
  -3   1  18        1.40        3.54      6.33 o 
  -2   1  18        1.77        7.58      3.63 o 
  -1   1  18        2.62        9.77      3.99 o 
   0   1  18        8.16       23.43      7.27 o 
   1   1  18      141.14      158.41      6.93 o 
   2   1  18       16.84       23.88      5.26 o 
   3   1  18       11.70        9.81      5.95 o 
  -6   2  18       10.46       15.48      8.87 o 
  -5   2  18        8.72       13.30      8.51 o 
  -4   2  18      136.37      130.19     13.76 o 
  -3   2  18        9.39       13.19      8.33 o 
  -2   2  18       81.93       84.35      5.24 o 
  -1   2  18       33.68       41.22      4.61 o 
   0   2  18        0.40        7.89      4.72 o 
   1   2  18       50.57       57.18      5.70 o 
   2   2  18        4.57        5.18      5.79 o 
   3   2  18        0.15       -0.78      6.04 o 
  -5   3  18       10.56       15.57      8.96 o 
  -4   3  18       10.56       16.99     10.25 o 
  -3   3  18      169.78      165.47     11.54 o 
  -2   3  18       28.89       32.40      7.43 o 
  -1   3  18       16.19       30.93      7.89 o 
   0   3  18        3.22       12.41     17.28 o 
   1   3  18       83.31       88.95      7.62 o 
   2   3  18      127.47      148.84      8.76 o 
  -4   4  18        3.19        4.97      9.10 o 
  -3   4  18       60.76       61.45     10.25 o 
  -2   4  18       20.89       32.76      9.66 o 
  -1   4  18       14.00       30.46     15.23 o 
   0   4  18       10.26       13.47     15.23 o 
  -6   1  19        5.22       10.54     10.54 o 
  -5   1  19       37.00       35.76      8.87 o 
  -4   1  19       16.18       20.84      7.68 o 
  -3   1  19        1.12       10.66      6.46 o 
  -2   1  19      106.18       99.12      6.07 o 
  -1   1  19      111.29      118.34      6.76 o 
   0   1  19       19.90       24.35      5.24 o 
   1   1  19       23.00       35.33      5.54 o 
   2   1  19        6.68        6.13      5.79 o 
  -5   2  19        0.51        9.78      8.59 o 
  -4   2  19       13.97       17.31      8.14 o 
  -3   2  19       35.14       39.31      7.66 o 
  -2   2  19        0.05        3.74      5.08 o 
  -1   2  19        5.16        9.93      4.45 o 
   0   2  19        0.00        5.92      5.39 o 
   1   2  19       26.31       32.29      6.49 o 
   2   2  19        9.33       11.42      6.30 o 
  -4   3  19       32.05       30.93      9.75 o 
  -3   3  19      151.98      163.97     12.10 o 
  -2   3  19       46.07       49.68      9.41 o 
  -1   3  19       46.60       50.03      8.06 o 
   0   3  19        0.42       11.26      7.91 o 
  -4   0  20        7.51        9.37     15.82 o 
  -3   0  20       71.97       79.66     17.57 o 
  -2   0  20      671.74      634.94     26.36 o 
  -1   0  20      508.75      506.54     15.59 o 
   0   0  20        0.00       10.54     10.84 o 
   1   0  20       30.05       31.99      8.13 o 
  -4   1  20       26.91       29.89     11.80 o 
  -3   1  20      107.97      126.88     13.25 o 
  -2   1  20        6.14        6.32     10.74 o 
  -1   1  20       28.30       36.17      5.79 o 
   0   1  20       28.88       39.59      6.68 o 
   1   1  20        3.19       11.86      5.79 o 
  -3   2  20       19.86       30.78      7.74 o 
  -2   2  20        0.57       13.86      7.66 o 
  -1   2  20        0.80        9.88      5.73 o 
   0   2  20        1.64       12.38      6.37 o 
                                                 
